# Supplementary material for: PDP1 related ferroptosis risk signature indicates distinct immune microenvironment and prognosis of breast cancer patients
Source: Front Pharmacol. 2025 Apr 23;16:1551325. doi: 10.3389/fphar.2025.1551325 (PMC12055530; doi:10.3389/fphar.2025.1551325)
Supplement: Supplementary file 1 [file DataSheet4.xlsx]

## Sheet: KEGG
ID	Description	BgRatio	pvalue	p.adjust	qvalue	geneID	Count
hsa04216	Ferroptosis	41/8586	2.15494e-07	1.42226e-05	1.20223e-05	7037/2180/30061/1356	4
hsa04140	Autophagy - animal	165/8586	0.00134954	0.044535	0.0376452	3091/3920/664	3
hsa04137	Mitophagy - animal	72/8586	0.00433504	0.0944212	0.0798138	3091/664	2
hsa04146	Peroxisome	83/8586	0.0057225	0.0944212	0.0798138	5828/2180	2
hsa05215	Prostate cancer	97/8586	0.00774493	0.102233	0.0864171	5925/367	2
hsa04066	HIF-1 signaling pathway	109/8586	0.00970019	0.106702	0.0901948	7037/3091	2
hsa00130	Ubiquinone and other terpenoid-quinone biosynthesis	11/8586	0.0152757	0.144028	0.121746	1728	1
hsa04145	Phagosome	152/8586	0.0182921	0.15091	0.127564	7037/3920	2
hsa05225	Hepatocellular carcinoma	168/8586	0.0220842	0.161951	0.136896	5925/1728	2
hsa00061	Fatty acid biosynthesis	18/8586	0.0248849	0.164241	0.138832	2180	1
hsa05167	Kaposi sarcoma-associated herpesvirus infection	194/8586	0.0288844	0.173306	0.146495	3091/5925	2
hsa05207	Chemical carcinogenesis - receptor activation	212/8586	0.0340303	0.187167	0.158211	5925/367	2
hsa05208	Chemical carcinogenesis - reactive oxygen species	223/8586	0.0373427	0.189586	0.160256	3091/1728	2

## Sheet: GO
ONTOLOGY	ID	Description	BgRatio	pvalue	p.adjust	qvalue	geneID	Count
BP	GO:0031667	response to nutrient levels	477/18614	3.74125e-08	4.08171e-05	2.12267e-05	TFRC/PEX2/ACSL1/NQO1/LAMP2/BNIP3/XBP1	7
BP	GO:0006879	intracellular iron ion homeostasis	65/18614	1.79556e-07	9.79478e-05	5.09372e-05	TFRC/HIF1A/SLC40A1/CP	4
BP	GO:0055072	iron ion homeostasis	89/18614	6.40215e-07	0.000232825	0.000121079	TFRC/HIF1A/SLC40A1/CP	4
BP	GO:0010039	response to iron ion	31/18614	1.87742e-06	0.000512065	0.000266297	TFRC/HIF1A/SLC40A1	3
BP	GO:0007584	response to nutrient	156/18614	6.02977e-06	0.0013157	0.000684221	TFRC/ACSL1/NQO1/XBP1	4
BP	GO:0010038	response to metal ion	367/18614	7.39941e-06	0.00134546	0.000699698	TFRC/HIF1A/NQO1/SLC40A1/BNIP3	5
BP	GO:0006826	iron ion transport	57/18614	1.20682e-05	0.00170511	0.000886735	TFRC/SLC40A1/CP	3
BP	GO:0071466	cellular response to xenobiotic stimulus	189/18614	1.28766e-05	0.00170511	0.000886735	TFRC/ACSL1/RB1/NQO1	4
BP	GO:0050678	regulation of epithelial cell proliferation	419/18614	1.4066e-05	0.00170511	0.000886735	HIF1A/PEX2/RB1/AR/XBP1	5
BP	GO:2001234	negative regulation of apoptotic signaling pathway	233/18614	2.93039e-05	0.00290727	0.00151191	HIF1A/RB1/AR/XBP1	4
BP	GO:0050673	epithelial cell proliferation	488/18614	2.93125e-05	0.00290727	0.00151191	HIF1A/PEX2/RB1/AR/XBP1	5
BP	GO:0010635	regulation of mitochondrial fusion	12/18614	3.98185e-05	0.00362016	0.00188265	TFRC/BNIP3	2
BP	GO:0051402	neuron apoptotic process	259/18614	4.43059e-05	0.00366547	0.00190621	HIF1A/RB1/NQO1/BNIP3	4
BP	GO:1903599	positive regulation of autophagy of mitochondrion	13/18614	4.70363e-05	0.00366547	0.00190621	HIF1A/BNIP3	2
BP	GO:0061448	connective tissue development	275/18614	5.59597e-05	0.00406703	0.00211504	HIF1A/RB1/XBP1/ARRDC3	4
BP	GO:0000041	transition metal ion transport	97/18614	5.96448e-05	0.00406703	0.00211504	TFRC/SLC40A1/CP	3
BP	GO:1901522	positive regulation of transcription from RNA polymerase II promoter involved in cellular response to chemical stimulus	19/18614	0.00010283	0.00622976	0.00323975	HIF1A/XBP1	2
BP	GO:0016236	macroautophagy	322/18614	0.00010319	0.00622976	0.00323975	HIF1A/PEX2/LAMP2/BNIP3	4
BP	GO:0060749	mammary gland alveolus development	20/18614	0.000114203	0.00622976	0.00323975	HIF1A/AR	2
BP	GO:0061377	mammary gland lobule development	20/18614	0.000114203	0.00622976	0.00323975	HIF1A/AR	2
BP	GO:0000083	regulation of transcription involved in G1/S transition of mitotic cell cycle	22/18614	0.000138717	0.00720669	0.0037478	BACH1/RB1	2
BP	GO:0046716	muscle cell cellular homeostasis	23/18614	0.000151858	0.00752725	0.00391451	HIF1A/LAMP2	2
BP	GO:0030879	mammary gland development	136/18614	0.000162773	0.00752725	0.00391451	HIF1A/AR/XBP1	3
BP	GO:0060571	morphogenesis of an epithelial fold	24/18614	0.000165586	0.00752725	0.00391451	HIF1A/AR	2
BP	GO:0070997	neuron death	373/18614	0.000181802	0.00793385	0.00412595	HIF1A/RB1/NQO1/BNIP3	4
BP	GO:2001233	regulation of apoptotic signaling pathway	381/18614	0.000197221	0.00814101	0.00423368	HIF1A/RB1/AR/XBP1	4
BP	GO:0120161	regulation of cold-induced thermogenesis	147/18614	0.000204799	0.00814101	0.00423368	ACSL1/RB1/ARRDC3	3
BP	GO:0106106	cold-induced thermogenesis	148/18614	0.000208935	0.00814101	0.00423368	ACSL1/RB1/ARRDC3	3
BP	GO:0010821	regulation of mitochondrion organization	151/18614	0.000221668	0.0083393	0.00433681	TFRC/HIF1A/BNIP3	3
BP	GO:1990845	adaptive thermogenesis	161/18614	0.000267724	0.00973623	0.00506327	ACSL1/RB1/ARRDC3	3
BP	GO:0008053	mitochondrial fusion	31/18614	0.000278068	0.00978621	0.00508927	TFRC/BNIP3	2
BP	GO:1903715	regulation of aerobic respiration	33/18614	0.000315448	0.0107548	0.00559298	HIF1A/BNIP3	2
BP	GO:0009410	response to xenobiotic stimulus	440/18614	0.00034178	0.0110704	0.0057571	TFRC/ACSL1/RB1/NQO1	4
BP	GO:0050680	negative regulation of epithelial cell proliferation	177/18614	0.000353591	0.0110704	0.0057571	PEX2/RB1/AR	3
BP	GO:0000038	very long-chain fatty acid metabolic process	35/18614	0.000355146	0.0110704	0.0057571	PEX2/ACSL1	2
BP	GO:0001659	temperature homeostasis	179/18614	0.000365429	0.0110745	0.00575925	ACSL1/RB1/ARRDC3	3
BP	GO:1903146	regulation of autophagy of mitochondrion	37/18614	0.000397155	0.0117107	0.00609009	HIF1A/BNIP3	2
BP	GO:0071248	cellular response to metal ion	200/18614	0.000505458	0.0143297	0.0074521	NQO1/SLC40A1/BNIP3	3
BP	GO:0007595	lactation	42/18614	0.000512246	0.0143297	0.0074521	HIF1A/XBP1	2
BP	GO:0033574	response to testosterone	43/18614	0.000536983	0.0144546	0.00751702	NQO1/AR	2
BP	GO:0000302	response to reactive oxygen species	205/18614	0.000543206	0.0144546	0.00751702	HIF1A/NQO1/BNIP3	3
BP	GO:0042594	response to starvation	207/18614	0.000558798	0.0145154	0.00754868	PEX2/LAMP2/XBP1	3
BP	GO:0120163	negative regulation of cold-induced thermogenesis	47/18614	0.000641638	0.0162797	0.00846617	RB1/ARRDC3	2
BP	GO:0050679	positive regulation of epithelial cell proliferation	225/18614	0.000712212	0.0170461	0.00886472	HIF1A/AR/XBP1	3
BP	GO:0043457	regulation of cellular respiration	50/18614	0.000726096	0.0170461	0.00886472	HIF1A/BNIP3	2
BP	GO:2000378	negative regulation of reactive oxygen species metabolic process	50/18614	0.000726096	0.0170461	0.00886472	HIF1A/BNIP3	2
BP	GO:0060612	adipose tissue development	51/18614	0.000755381	0.0170461	0.00886472	XBP1/ARRDC3	2
BP	GO:1902895	positive regulation of miRNA transcription	51/18614	0.000755381	0.0170461	0.00886472	HIF1A/AR	2
BP	GO:0071241	cellular response to inorganic substance	231/18614	0.000768752	0.0170461	0.00886472	NQO1/SLC40A1/BNIP3	3
BP	GO:0009743	response to carbohydrate	234/18614	0.000798066	0.0170461	0.00886472	HIF1A/NQO1/XBP1	3
BP	GO:0002639	positive regulation of immunoglobulin production	53/18614	0.000815645	0.0170461	0.00886472	TFRC/XBP1	2
BP	GO:0010823	negative regulation of mitochondrion organization	53/18614	0.000815645	0.0170461	0.00886472	TFRC/BNIP3	2
BP	GO:0072593	reactive oxygen species metabolic process	237/18614	0.000828087	0.0170461	0.00886472	HIF1A/NQO1/BNIP3	3
BP	GO:2000630	positive regulation of miRNA metabolic process	60/18614	0.00104426	0.021098	0.0109719	HIF1A/AR	2
BP	GO:0061180	mammary gland epithelium development	68/18614	0.00133898	0.0260862	0.013566	HIF1A/AR	2
BP	GO:1902893	regulation of miRNA transcription	68/18614	0.00133898	0.0260862	0.013566	HIF1A/AR	2
BP	GO:0061614	miRNA transcription	69/18614	0.00137831	0.0263813	0.0137195	HIF1A/AR	2
BP	GO:0034599	cellular response to oxidative stress	290/18614	0.00148209	0.0277298	0.0144207	HIF1A/NQO1/BNIP3	3
BP	GO:0002260	lymphocyte homeostasis	72/18614	0.00149959	0.0277298	0.0144207	HIF1A/SLC40A1	2
BP	GO:0001666	response to hypoxia	293/18614	0.0015265	0.0277569	0.0144348	TFRC/HIF1A/BNIP3	3
BP	GO:0010822	positive regulation of mitochondrion organization	75/18614	0.00162581	0.0284508	0.0147957	HIF1A/BNIP3	2
BP	GO:0016239	positive regulation of macroautophagy	75/18614	0.00162581	0.0284508	0.0147957	HIF1A/BNIP3	2
BP	GO:0097193	intrinsic apoptotic signaling pathway	301/18614	0.00164902	0.0284508	0.0147957	HIF1A/BNIP3/XBP1	3
BP	GO:0002637	regulation of immunoglobulin production	76/18614	0.00166897	0.0284508	0.0147957	TFRC/XBP1	2
BP	GO:0048872	homeostasis of number of cells	304/18614	0.00169652	0.0284755	0.0148085	HIF1A/RB1/SLC40A1	3
BP	GO:0036293	response to decreased oxygen levels	306/18614	0.00172866	0.0285753	0.0148604	TFRC/HIF1A/BNIP3	3
BP	GO:2000628	regulation of miRNA metabolic process	81/18614	0.00189295	0.0308241	0.0160299	HIF1A/AR	2
BP	GO:0050871	positive regulation of B cell activation	83/18614	0.00198634	0.031869	0.0165733	TFRC/XBP1	2
BP	GO:0071496	cellular response to external stimulus	327/18614	0.00208948	0.033038	0.0171812	LAMP2/BNIP3/XBP1	3
BP	GO:0070482	response to oxygen levels	333/18614	0.00220057	0.0342975	0.0178362	TFRC/HIF1A/BNIP3	3
BP	GO:0002312	B cell activation involved in immune response	89/18614	0.00227941	0.0345393	0.017962	TFRC/XBP1	2
BP	GO:0007589	body fluid secretion	89/18614	0.00227941	0.0345393	0.017962	HIF1A/XBP1	2
BP	GO:0000422	autophagy of mitochondrion	92/18614	0.00243317	0.0358728	0.0186555	HIF1A/BNIP3	2
BP	GO:0061726	mitochondrion disassembly	92/18614	0.00243317	0.0358728	0.0186555	HIF1A/BNIP3	2
BP	GO:0070301	cellular response to hydrogen peroxide	93/18614	0.00248549	0.0360993	0.0187732	NQO1/BNIP3	2
BP	GO:0062197	cellular response to chemical stress	349/18614	0.00251471	0.0360993	0.0187732	HIF1A/NQO1/BNIP3	3
BP	GO:0010586	miRNA metabolic process	97/18614	0.00270008	0.038257	0.0198953	HIF1A/AR	2
BP	GO:2001243	negative regulation of intrinsic apoptotic signaling pathway	99/18614	0.00281055	0.0393116	0.0204438	HIF1A/XBP1	2
BP	GO:0001776	leukocyte homeostasis	103/18614	0.0030378	0.041428	0.0215444	HIF1A/SLC40A1	2
BP	GO:0045639	positive regulation of myeloid cell differentiation	103/18614	0.0030378	0.041428	0.0215444	HIF1A/RB1	2
BP	GO:0006631	fatty acid metabolic process	394/18614	0.00354358	0.047729	0.0248212	PEX2/ACSL1/XBP1	3
BP	GO:0002062	chondrocyte differentiation	113/18614	0.0036425	0.048463	0.0252029	HIF1A/RB1	2
BP	GO:0043200	response to amino acid	120/18614	0.00409655	0.0532578	0.0276964	NQO1/XBP1	2
BP	GO:1903706	regulation of hemopoiesis	415/18614	0.00410051	0.0532578	0.0276964	HIF1A/RB1/XBP1	3
BP	GO:0030099	myeloid cell differentiation	421/18614	0.00426894	0.0539083	0.0280347	TFRC/HIF1A/RB1	3
BP	GO:0006805	xenobiotic metabolic process	123/18614	0.00429883	0.0539083	0.0280347	ACSL1/NQO1	2
BP	GO:0022612	gland morphogenesis	123/18614	0.00429883	0.0539083	0.0280347	AR/XBP1	2
BP	GO:0021987	cerebral cortex development	126/18614	0.00450568	0.0558602	0.0290498	HIF1A/BNIP3	2
BP	GO:0010720	positive regulation of cell development	432/18614	0.00458864	0.0561755	0.0292138	HIF1A/RB1/XBP1	3
BP	GO:0006979	response to oxidative stress	434/18614	0.0046483	0.0561755	0.0292138	HIF1A/NQO1/BNIP3	3
BP	GO:0042542	response to hydrogen peroxide	129/18614	0.00471709	0.0561755	0.0292138	NQO1/BNIP3	2
BP	GO:0030218	erythrocyte differentiation	130/18614	0.00478856	0.0561755	0.0292138	HIF1A/RB1	2
BP	GO:0050864	regulation of B cell activation	130/18614	0.00478856	0.0561755	0.0292138	TFRC/XBP1	2
BP	GO:0048732	gland development	441/18614	0.00486085	0.0564169	0.0293393	HIF1A/AR/XBP1	3
BP	GO:0002702	positive regulation of production of molecular mediator of immune response	134/18614	0.00507951	0.0576134	0.0299615	TFRC/XBP1	2
BP	GO:0048565	digestive tract development	134/18614	0.00507951	0.0576134	0.0299615	HIF1A/RB1	2
BP	GO:0043467	regulation of generation of precursor metabolites and energy	135/18614	0.0051535	0.0576134	0.0299615	HIF1A/BNIP3	2
BP	GO:0001101	response to acid chemical	136/18614	0.00522798	0.0576134	0.0299615	NQO1/XBP1	2
BP	GO:0071333	cellular response to glucose stimulus	136/18614	0.00522798	0.0576134	0.0299615	HIF1A/XBP1	2
BP	GO:0071331	cellular response to hexose stimulus	138/18614	0.00537846	0.0585848	0.0304667	HIF1A/XBP1	2
BP	GO:0034101	erythrocyte homeostasis	139/18614	0.00545444	0.0585848	0.0304667	HIF1A/RB1	2
BP	GO:0071326	cellular response to monosaccharide stimulus	140/18614	0.00553092	0.0585848	0.0304667	HIF1A/XBP1	2
BP	GO:1903008	organelle disassembly	140/18614	0.00553092	0.0585848	0.0304667	HIF1A/BNIP3	2
BP	GO:0051090	regulation of DNA-binding transcription factor activity	465/18614	0.00563437	0.0591067	0.0307381	TFRC/RB1/AR	3
BP	GO:0010508	positive regulation of autophagy	146/18614	0.00600019	0.0617567	0.0321162	HIF1A/BNIP3	2
BP	GO:0055123	digestive system development	146/18614	0.00600019	0.0617567	0.0321162	HIF1A/RB1	2
BP	GO:0071456	cellular response to hypoxia	149/18614	0.00624147	0.0631919	0.0328626	HIF1A/BNIP3	2
BP	GO:2000377	regulation of reactive oxygen species metabolic process	150/18614	0.00632288	0.0631919	0.0328626	HIF1A/BNIP3	2
BP	GO:0022411	cellular component disassembly	488/18614	0.00644208	0.0631919	0.0328626	HIF1A/LAMP2/BNIP3	3
BP	GO:0016331	morphogenesis of embryonic epithelium	152/18614	0.00648716	0.0631919	0.0328626	HIF1A/AR	2
BP	GO:0034614	cellular response to reactive oxygen species	152/18614	0.00648716	0.0631919	0.0328626	NQO1/BNIP3	2
BP	GO:0071322	cellular response to carbohydrate stimulus	152/18614	0.00648716	0.0631919	0.0328626	HIF1A/XBP1	2
BP	GO:0048284	organelle fusion	156/18614	0.00682155	0.0648554	0.0337277	TFRC/BNIP3	2
BP	GO:0001678	intracellular glucose homeostasis	157/18614	0.00690637	0.0648554	0.0337277	HIF1A/XBP1	2
BP	GO:0036294	cellular response to decreased oxygen levels	157/18614	0.00690637	0.0648554	0.0337277	HIF1A/BNIP3	2
BP	GO:0016241	regulation of macroautophagy	159/18614	0.00707744	0.0648554	0.0337277	HIF1A/BNIP3	2
BP	GO:0051092	positive regulation of NF-kappaB transcription factor activity	159/18614	0.00707744	0.0648554	0.0337277	TFRC/AR	2
BP	GO:0007568	aging	169/18614	0.00796162	0.0648554	0.0337277	TFRC/NQO1	2
BP	GO:0015911	long-chain fatty acid import across plasma membrane	10/18614	0.00803123	0.0648554	0.0337277	ACSL1	1
BP	GO:0030242	autophagy of peroxisome	10/18614	0.00803123	0.0648554	0.0337277	PEX2	1
BP	GO:0032025	response to cobalt ion	10/18614	0.00803123	0.0648554	0.0337277	BNIP3	1
BP	GO:0033572	transferrin transport	10/18614	0.00803123	0.0648554	0.0337277	TFRC	1
BP	GO:0035332	positive regulation of hippo signaling	10/18614	0.00803123	0.0648554	0.0337277	ARRDC3	1
BP	GO:0043353	enucleate erythrocyte differentiation	10/18614	0.00803123	0.0648554	0.0337277	RB1	1
BP	GO:0043653	mitochondrial fragmentation involved in apoptotic process	10/18614	0.00803123	0.0648554	0.0337277	BNIP3	1
BP	GO:0045050	protein insertion into ER membrane by stop-transfer membrane-anchor sequence	10/18614	0.00803123	0.0648554	0.0337277	EMC2	1
BP	GO:0046886	positive regulation of hormone biosynthetic process	10/18614	0.00803123	0.0648554	0.0337277	HIF1A	1
BP	GO:0060768	regulation of epithelial cell proliferation involved in prostate gland development	10/18614	0.00803123	0.0648554	0.0337277	AR	1
BP	GO:0070099	regulation of chemokine-mediated signaling pathway	10/18614	0.00803123	0.0648554	0.0337277	HIF1A	1
BP	GO:2000347	positive regulation of hepatocyte proliferation	10/18614	0.00803123	0.0648554	0.0337277	XBP1	1
BP	GO:2001054	negative regulation of mesenchymal cell apoptotic process	10/18614	0.00803123	0.0648554	0.0337277	HIF1A	1
BP	GO:0009267	cellular response to starvation	170/18614	0.00805266	0.0648554	0.0337277	LAMP2/XBP1	2
BP	GO:0002262	myeloid cell homeostasis	171/18614	0.00814418	0.0648554	0.0337277	HIF1A/RB1	2
BP	GO:0071453	cellular response to oxygen levels	172/18614	0.00823617	0.0648554	0.0337277	HIF1A/BNIP3	2
BP	GO:2001242	regulation of intrinsic apoptotic signaling pathway	173/18614	0.00832863	0.0648554	0.0337277	HIF1A/XBP1	2
BP	GO:0010917	negative regulation of mitochondrial membrane potential	11/18614	0.00883103	0.0648554	0.0337277	BNIP3	1
BP	GO:0031987	locomotion involved in locomotory behavior	11/18614	0.00883103	0.0648554	0.0337277	ARRDC3	1
BP	GO:0033148	positive regulation of intracellular estrogen receptor signaling pathway	11/18614	0.00883103	0.0648554	0.0337277	AR	1
BP	GO:0045837	negative regulation of membrane potential	11/18614	0.00883103	0.0648554	0.0337277	BNIP3	1
BP	GO:0051561	positive regulation of mitochondrial calcium ion concentration	11/18614	0.00883103	0.0648554	0.0337277	BNIP3	1
BP	GO:0060601	lateral sprouting from an epithelium	11/18614	0.00883103	0.0648554	0.0337277	AR	1
BP	GO:0060736	prostate gland growth	11/18614	0.00883103	0.0648554	0.0337277	AR	1
BP	GO:0060742	epithelial cell differentiation involved in prostate gland development	11/18614	0.00883103	0.0648554	0.0337277	AR	1
BP	GO:0060767	epithelial cell proliferation involved in prostate gland development	11/18614	0.00883103	0.0648554	0.0337277	AR	1
BP	GO:0061418	regulation of transcription from RNA polymerase II promoter in response to hypoxia	11/18614	0.00883103	0.0648554	0.0337277	HIF1A	1
BP	GO:0048771	tissue remodeling	181/18614	0.00908526	0.0648554	0.0337277	TFRC/HIF1A	2
BP	GO:0021543	pallium development	184/18614	0.00937671	0.0648554	0.0337277	HIF1A/BNIP3	2
BP	GO:0048469	cell maturation	184/18614	0.00937671	0.0648554	0.0337277	HIF1A/RB1	2
BP	GO:1902107	positive regulation of leukocyte differentiation	184/18614	0.00937671	0.0648554	0.0337277	RB1/XBP1	2
BP	GO:1903708	positive regulation of hemopoiesis	184/18614	0.00937671	0.0648554	0.0337277	RB1/XBP1	2
BP	GO:0045766	positive regulation of angiogenesis	185/18614	0.00947479	0.0648554	0.0337277	HIF1A/XBP1	2
BP	GO:1904018	positive regulation of vasculature development	185/18614	0.00947479	0.0648554	0.0337277	HIF1A/XBP1	2
BP	GO:0002069	columnar/cuboidal epithelial cell maturation	12/18614	0.00963023	0.0648554	0.0337277	HIF1A	1
BP	GO:0031650	regulation of heat generation	12/18614	0.00963023	0.0648554	0.0337277	ARRDC3	1
BP	GO:0033145	positive regulation of intracellular steroid hormone receptor signaling pathway	12/18614	0.00963023	0.0648554	0.0337277	AR	1
BP	GO:0033327	Leydig cell differentiation	12/18614	0.00963023	0.0648554	0.0337277	AR	1
BP	GO:0034086	maintenance of sister chromatid cohesion	12/18614	0.00963023	0.0648554	0.0337277	RB1	1
BP	GO:0034088	maintenance of mitotic sister chromatid cohesion	12/18614	0.00963023	0.0648554	0.0337277	RB1	1
BP	GO:0035112	genitalia morphogenesis	12/18614	0.00963023	0.0648554	0.0337277	AR	1
BP	GO:0048521	negative regulation of behavior	12/18614	0.00963023	0.0648554	0.0337277	ARRDC3	1
BP	GO:0071394	cellular response to testosterone stimulus	12/18614	0.00963023	0.0648554	0.0337277	AR	1
BP	GO:0106072	negative regulation of adenylate cyclase-activating G protein-coupled receptor signaling pathway	12/18614	0.00963023	0.0648554	0.0337277	ARRDC3	1
BP	GO:0002700	regulation of production of molecular mediator of immune response	189/18614	0.00987173	0.066074	0.0343614	TFRC/XBP1	2
BP	GO:0009755	hormone-mediated signaling pathway	192/18614	0.0101743	0.0669285	0.0348058	ACSL1/AR	2
BP	GO:0009749	response to glucose	194/18614	0.0103783	0.0669285	0.0348058	HIF1A/XBP1	2
BP	GO:0043568	positive regulation of insulin-like growth factor receptor signaling pathway	13/18614	0.0104288	0.0669285	0.0348058	AR	1
BP	GO:0045842	positive regulation of mitotic metaphase/anaphase transition	13/18614	0.0104288	0.0669285	0.0348058	RB1	1
BP	GO:0070243	regulation of thymocyte apoptotic process	13/18614	0.0104288	0.0669285	0.0348058	HIF1A	1
BP	GO:1900103	positive regulation of endoplasmic reticulum unfolded protein response	13/18614	0.0104288	0.0669285	0.0348058	XBP1	1
BP	GO:2001053	regulation of mesenchymal cell apoptotic process	13/18614	0.0104288	0.0669285	0.0348058	HIF1A	1
BP	GO:0009060	aerobic respiration	196/18614	0.0105841	0.0675277	0.0351174	HIF1A/BNIP3	2
BP	GO:0002520	immune system development	197/18614	0.0106877	0.0677922	0.035255	TFRC/SLC40A1	2
BP	GO:0009746	response to hexose	199/18614	0.0108962	0.0684272	0.0355852	HIF1A/XBP1	2
BP	GO:0030238	male sex determination	14/18614	0.0112268	0.0684272	0.0355852	AR	1
BP	GO:0042541	hemoglobin biosynthetic process	14/18614	0.0112268	0.0684272	0.0355852	HIF1A	1
BP	GO:0045348	positive regulation of MHC class II biosynthetic process	14/18614	0.0112268	0.0684272	0.0355852	XBP1	1
BP	GO:0061043	regulation of vascular wound healing	14/18614	0.0112268	0.0684272	0.0355852	XBP1	1
BP	GO:1902101	positive regulation of metaphase/anaphase transition of cell cycle	14/18614	0.0112268	0.0684272	0.0355852	RB1	1
BP	GO:1902947	regulation of tau-protein kinase activity	14/18614	0.0112268	0.0684272	0.0355852	RB1	1
BP	GO:0051216	cartilage development	203/18614	0.0113188	0.0686044	0.0356773	HIF1A/RB1	2
BP	GO:0034284	response to monosaccharide	207/18614	0.0117485	0.0689761	0.0358707	HIF1A/XBP1	2
BP	GO:0002285	lymphocyte activation involved in immune response	208/18614	0.0118571	0.0689761	0.0358707	TFRC/XBP1	2
BP	GO:1901654	response to ketone	208/18614	0.0118571	0.0689761	0.0358707	NQO1/AR	2
BP	GO:0010832	negative regulation of myotube differentiation	15/18614	0.0120242	0.0689761	0.0358707	XBP1	1
BP	GO:0016558	protein import into peroxisome matrix	15/18614	0.0120242	0.0689761	0.0358707	PEX2	1
BP	GO:0032352	positive regulation of hormone metabolic process	15/18614	0.0120242	0.0689761	0.0358707	HIF1A	1
BP	GO:0060572	morphogenesis of an epithelial bud	15/18614	0.0120242	0.0689761	0.0358707	AR	1
BP	GO:0072520	seminiferous tubule development	15/18614	0.0120242	0.0689761	0.0358707	AR	1
BP	GO:0097152	mesenchymal cell apoptotic process	15/18614	0.0120242	0.0689761	0.0358707	HIF1A	1
BP	GO:0106070	regulation of adenylate cyclase-activating G protein-coupled receptor signaling pathway	15/18614	0.0120242	0.0689761	0.0358707	ARRDC3	1
BP	GO:0002064	epithelial cell development	210/18614	0.0120756	0.0689761	0.0358707	HIF1A/AR	2
BP	GO:0032869	cellular response to insulin stimulus	211/18614	0.0121855	0.0692414	0.0360086	RB1/XBP1	2
BP	GO:0002377	immunoglobulin production	212/18614	0.0122958	0.0695064	0.0361464	TFRC/XBP1	2
BP	GO:0045637	regulation of myeloid cell differentiation	214/18614	0.0125178	0.0695907	0.0361903	HIF1A/RB1	2
BP	GO:0006825	copper ion transport	16/18614	0.012821	0.0695907	0.0361903	CP	1
BP	GO:0034349	glial cell apoptotic process	16/18614	0.012821	0.0695907	0.0361903	RB1	1
BP	GO:0045579	positive regulation of B cell differentiation	16/18614	0.012821	0.0695907	0.0361903	XBP1	1
BP	GO:0045651	positive regulation of macrophage differentiation	16/18614	0.012821	0.0695907	0.0361903	RB1	1
BP	GO:0060576	intestinal epithelial cell development	16/18614	0.012821	0.0695907	0.0361903	HIF1A	1
BP	GO:0061684	chaperone-mediated autophagy	16/18614	0.012821	0.0695907	0.0361903	LAMP2	1
BP	GO:2000345	regulation of hepatocyte proliferation	16/18614	0.012821	0.0695907	0.0361903	XBP1	1
BP	GO:0043523	regulation of neuron apoptotic process	219/18614	0.0130807	0.0705129	0.0366699	HIF1A/NQO1	2
BP	GO:0006089	lactate metabolic process	17/18614	0.0136172	0.0705129	0.0366699	HIF1A	1
BP	GO:0030949	positive regulation of vascular endothelial growth factor receptor signaling pathway	17/18614	0.0136172	0.0705129	0.0366699	HIF1A	1
BP	GO:0031649	heat generation	17/18614	0.0136172	0.0705129	0.0366699	ARRDC3	1
BP	GO:0044539	long-chain fatty acid import into cell	17/18614	0.0136172	0.0705129	0.0366699	ACSL1	1
BP	GO:0055089	fatty acid homeostasis	17/18614	0.0136172	0.0705129	0.0366699	XBP1	1
BP	GO:0060253	negative regulation of glial cell proliferation	17/18614	0.0136172	0.0705129	0.0366699	RB1	1
BP	GO:0071816	tail-anchored membrane protein insertion into ER membrane	17/18614	0.0136172	0.0705129	0.0366699	EMC2	1
BP	GO:1901970	positive regulation of mitotic sister chromatid separation	17/18614	0.0136172	0.0705129	0.0366699	RB1	1
BP	GO:0002573	myeloid leukocyte differentiation	227/18614	0.014004	0.0705129	0.0366699	TFRC/RB1	2
BP	GO:0031669	cellular response to nutrient levels	230/18614	0.0143574	0.0705129	0.0366699	LAMP2/XBP1	2
BP	GO:0010663	positive regulation of striated muscle cell apoptotic process	18/18614	0.0144128	0.0705129	0.0366699	BNIP3	1
BP	GO:0010666	positive regulation of cardiac muscle cell apoptotic process	18/18614	0.0144128	0.0705129	0.0366699	BNIP3	1
BP	GO:0019896	axonal transport of mitochondrion	18/18614	0.0144128	0.0705129	0.0366699	HIF1A	1
BP	GO:0020027	hemoglobin metabolic process	18/18614	0.0144128	0.0705129	0.0366699	HIF1A	1
BP	GO:0036003	positive regulation of transcription from RNA polymerase II promoter in response to stress	18/18614	0.0144128	0.0705129	0.0366699	HIF1A	1
BP	GO:0045780	positive regulation of bone resorption	18/18614	0.0144128	0.0705129	0.0366699	TFRC	1
BP	GO:0045945	positive regulation of transcription by RNA polymerase III	18/18614	0.0144128	0.0705129	0.0366699	AR	1
BP	GO:0060644	mammary gland epithelial cell differentiation	18/18614	0.0144128	0.0705129	0.0366699	HIF1A	1
BP	GO:0061298	retina vasculature development in camera-type eye	18/18614	0.0144128	0.0705129	0.0366699	HIF1A	1
BP	GO:0071391	cellular response to estrogen stimulus	18/18614	0.0144128	0.0705129	0.0366699	AR	1
BP	GO:0090594	inflammatory response to wounding	18/18614	0.0144128	0.0705129	0.0366699	HIF1A	1
BP	GO:0006743	ubiquinone metabolic process	19/18614	0.0152078	0.0709692	0.0369071	NQO1	1
BP	GO:0035338	long-chain fatty-acyl-CoA biosynthetic process	19/18614	0.0152078	0.0709692	0.0369071	ACSL1	1
BP	GO:0045346	regulation of MHC class II biosynthetic process	19/18614	0.0152078	0.0709692	0.0369071	XBP1	1
BP	GO:0070242	thymocyte apoptotic process	19/18614	0.0152078	0.0709692	0.0369071	HIF1A	1
BP	GO:0140354	lipid import into cell	19/18614	0.0152078	0.0709692	0.0369071	ACSL1	1
BP	GO:1902176	negative regulation of oxidative stress-induced intrinsic apoptotic signaling pathway	19/18614	0.0152078	0.0709692	0.0369071	HIF1A	1
BP	GO:1905146	lysosomal protein catabolic process	19/18614	0.0152078	0.0709692	0.0369071	LAMP2	1
BP	GO:2000434	regulation of protein neddylation	19/18614	0.0152078	0.0709692	0.0369071	HIF1A	1
BP	GO:0032984	protein-containing complex disassembly	240/18614	0.0155636	0.0709692	0.0369071	LAMP2/BNIP3	2
BP	GO:0045333	cellular respiration	243/18614	0.0159337	0.0709692	0.0369071	HIF1A/BNIP3	2
BP	GO:0006625	protein targeting to peroxisome	20/18614	0.0160022	0.0709692	0.0369071	PEX2	1
BP	GO:0010940	positive regulation of necrotic cell death	20/18614	0.0160022	0.0709692	0.0369071	BNIP3	1
BP	GO:0034755	iron ion transmembrane transport	20/18614	0.0160022	0.0709692	0.0369071	SLC40A1	1
BP	GO:0035795	negative regulation of mitochondrial membrane permeability	20/18614	0.0160022	0.0709692	0.0369071	BNIP3	1
BP	GO:0036498	IRE1-mediated unfolded protein response	20/18614	0.0160022	0.0709692	0.0369071	XBP1	1
BP	GO:0045342	MHC class II biosynthetic process	20/18614	0.0160022	0.0709692	0.0369071	XBP1	1
BP	GO:0055093	response to hyperoxia	20/18614	0.0160022	0.0709692	0.0369071	BNIP3	1
BP	GO:0072662	protein localization to peroxisome	20/18614	0.0160022	0.0709692	0.0369071	PEX2	1
BP	GO:0072663	establishment of protein localization to peroxisome	20/18614	0.0160022	0.0709692	0.0369071	PEX2	1
BP	GO:0097284	hepatocyte apoptotic process	20/18614	0.0160022	0.0709692	0.0369071	RB1	1
BP	GO:0097709	connective tissue replacement	20/18614	0.0160022	0.0709692	0.0369071	HIF1A	1
BP	GO:1902001	fatty acid transmembrane transport	20/18614	0.0160022	0.0709692	0.0369071	ACSL1	1
BP	GO:1902236	negative regulation of endoplasmic reticulum stress-induced intrinsic apoptotic signaling pathway	20/18614	0.0160022	0.0709692	0.0369071	XBP1	1
BP	GO:0045444	fat cell differentiation	246/18614	0.0163077	0.0718606	0.0373707	BNIP3/XBP1	2
BP	GO:0071695	anatomical structure maturation	247/18614	0.0164332	0.0718606	0.0373707	HIF1A/RB1	2
BP	GO:0042593	glucose homeostasis	248/18614	0.0165591	0.0718606	0.0373707	HIF1A/XBP1	2
BP	GO:0033500	carbohydrate homeostasis	249/18614	0.0166855	0.0718606	0.0373707	HIF1A/XBP1	2
BP	GO:0050870	positive regulation of T cell activation	249/18614	0.0166855	0.0718606	0.0373707	TFRC/XBP1	2
BP	GO:0030502	negative regulation of bone mineralization	21/18614	0.016796	0.0718606	0.0373707	HIF1A	1
BP	GO:0045821	positive regulation of glycolytic process	21/18614	0.016796	0.0718606	0.0373707	HIF1A	1
BP	GO:0090141	positive regulation of mitochondrial fission	21/18614	0.016796	0.0718606	0.0373707	BNIP3	1
BP	GO:1903204	negative regulation of oxidative stress-induced neuron death	21/18614	0.016796	0.0718606	0.0373707	HIF1A	1
BP	GO:0000082	G1/S transition of mitotic cell cycle	251/18614	0.0169394	0.0721911	0.0375426	BACH1/RB1	2
BP	GO:0045926	negative regulation of growth	252/18614	0.017067	0.0724519	0.0376782	HIF1A/RB1	2
BP	GO:1903320	regulation of protein modification by small protein conjugation or removal	255/18614	0.0174524	0.0729652	0.0379451	HIF1A/ARRDC3	2
BP	GO:0007530	sex determination	22/18614	0.0175892	0.0729652	0.0379451	AR	1
BP	GO:0010042	response to manganese ion	22/18614	0.0175892	0.0729652	0.0379451	TFRC	1
BP	GO:0015919	peroxisomal membrane transport	22/18614	0.0175892	0.0729652	0.0379451	PEX2	1
BP	GO:0051000	positive regulation of nitric-oxide synthase activity	22/18614	0.0175892	0.0729652	0.0379451	HIF1A	1
BP	GO:0060444	branching involved in mammary gland duct morphogenesis	22/18614	0.0175892	0.0729652	0.0379451	AR	1
BP	GO:0031668	cellular response to extracellular stimulus	261/18614	0.0182342	0.0735882	0.0382691	LAMP2/XBP1	2
BP	GO:0002070	epithelial cell maturation	23/18614	0.0183818	0.0735882	0.0382691	HIF1A	1
BP	GO:0007039	protein catabolic process in the vacuole	23/18614	0.0183818	0.0735882	0.0382691	LAMP2	1
BP	GO:0019430	removal of superoxide radicals	23/18614	0.0183818	0.0735882	0.0382691	NQO1	1
BP	GO:0045048	protein insertion into ER membrane	23/18614	0.0183818	0.0735882	0.0382691	EMC2	1
BP	GO:0061042	vascular wound healing	23/18614	0.0183818	0.0735882	0.0382691	XBP1	1
BP	GO:0072574	hepatocyte proliferation	23/18614	0.0183818	0.0735882	0.0382691	XBP1	1
BP	GO:0072575	epithelial cell proliferation involved in liver morphogenesis	23/18614	0.0183818	0.0735882	0.0382691	XBP1	1
BP	GO:1905709	negative regulation of membrane permeability	23/18614	0.0183818	0.0735882	0.0382691	BNIP3	1
BP	GO:0001894	tissue homeostasis	263/18614	0.0184981	0.0735882	0.0382691	TFRC/RB1	2
BP	GO:0060249	anatomical structure homeostasis	263/18614	0.0184981	0.0735882	0.0382691	TFRC/RB1	2
BP	GO:0002699	positive regulation of immune effector process	267/18614	0.0190309	0.0735882	0.0382691	TFRC/XBP1	2
BP	GO:0001759	organ induction	24/18614	0.0191738	0.0735882	0.0382691	AR	1
BP	GO:0014850	response to muscle activity	24/18614	0.0191738	0.0735882	0.0382691	HIF1A	1
BP	GO:0030539	male genitalia development	24/18614	0.0191738	0.0735882	0.0382691	AR	1
BP	GO:0035162	embryonic hemopoiesis	24/18614	0.0191738	0.0735882	0.0382691	HIF1A	1
BP	GO:0043574	peroxisomal transport	24/18614	0.0191738	0.0735882	0.0382691	PEX2	1
BP	GO:0070233	negative regulation of T cell apoptotic process	24/18614	0.0191738	0.0735882	0.0382691	HIF1A	1
BP	GO:0072576	liver morphogenesis	24/18614	0.0191738	0.0735882	0.0382691	XBP1	1
BP	GO:0021537	telencephalon development	270/18614	0.0194347	0.0735882	0.0382691	HIF1A/BNIP3	2
BP	GO:0051091	positive regulation of DNA-binding transcription factor activity	271/18614	0.0195701	0.0735882	0.0382691	TFRC/AR	2
BP	GO:0032868	response to insulin	272/18614	0.019706	0.0735882	0.0382691	RB1/XBP1	2
BP	GO:1903039	positive regulation of leukocyte cell-cell adhesion	273/18614	0.0198422	0.0735882	0.0382691	TFRC/XBP1	2
BP	GO:0035336	long-chain fatty-acyl-CoA metabolic process	25/18614	0.0199653	0.0735882	0.0382691	ACSL1	1
BP	GO:0042659	regulation of cell fate specification	25/18614	0.0199653	0.0735882	0.0382691	AR	1
BP	GO:0043567	regulation of insulin-like growth factor receptor signaling pathway	25/18614	0.0199653	0.0735882	0.0382691	AR	1
BP	GO:0045649	regulation of macrophage differentiation	25/18614	0.0199653	0.0735882	0.0382691	RB1	1
BP	GO:0046885	regulation of hormone biosynthetic process	25/18614	0.0199653	0.0735882	0.0382691	HIF1A	1
BP	GO:0051560	mitochondrial calcium ion homeostasis	25/18614	0.0199653	0.0735882	0.0382691	BNIP3	1
BP	GO:0071450	cellular response to oxygen radical	25/18614	0.0199653	0.0735882	0.0382691	NQO1	1
BP	GO:0071451	cellular response to superoxide	25/18614	0.0199653	0.0735882	0.0382691	NQO1	1
BP	GO:2000193	positive regulation of fatty acid transport	25/18614	0.0199653	0.0735882	0.0382691	ACSL1	1
BP	GO:2000679	positive regulation of transcription regulatory region DNA binding	25/18614	0.0199653	0.0735882	0.0382691	RB1	1
BP	GO:0042113	B cell activation	276/18614	0.0202533	0.0743986	0.0386906	TFRC/XBP1	2
BP	GO:0035330	regulation of hippo signaling	26/18614	0.0207561	0.074983	0.0389945	ARRDC3	1
BP	GO:0042178	xenobiotic catabolic process	26/18614	0.0207561	0.074983	0.0389945	ACSL1	1
BP	GO:0060343	trabecula formation	26/18614	0.0207561	0.074983	0.0389945	SLC40A1	1
BP	GO:0060575	intestinal epithelial cell differentiation	26/18614	0.0207561	0.074983	0.0389945	HIF1A	1
BP	GO:0060740	prostate gland epithelium morphogenesis	26/18614	0.0207561	0.074983	0.0389945	AR	1
BP	GO:0044843	cell cycle G1/S phase transition	281/18614	0.0209466	0.0754215	0.0392225	BACH1/RB1	2
BP	GO:0034643	establishment of mitochondrion localization, microtubule-mediated	27/18614	0.0215463	0.0760745	0.0395621	HIF1A	1
BP	GO:0036296	response to increased oxygen levels	27/18614	0.0215463	0.0760745	0.0395621	BNIP3	1
BP	GO:0046949	fatty-acyl-CoA biosynthetic process	27/18614	0.0215463	0.0760745	0.0395621	ACSL1	1
BP	GO:0047497	mitochondrion transport along microtubule	27/18614	0.0215463	0.0760745	0.0395621	HIF1A	1
BP	GO:0071880	adenylate cyclase-activating adrenergic receptor signaling pathway	27/18614	0.0215463	0.0760745	0.0395621	ARRDC3	1
BP	GO:0090200	positive regulation of release of cytochrome c from mitochondria	27/18614	0.0215463	0.0760745	0.0395621	BNIP3	1
BP	GO:0000303	response to superoxide	28/18614	0.0223359	0.0773603	0.0402308	NQO1	1
BP	GO:0045116	protein neddylation	28/18614	0.0223359	0.0773603	0.0402308	HIF1A	1
BP	GO:0045830	positive regulation of isotype switching	28/18614	0.0223359	0.0773603	0.0402308	TFRC	1
BP	GO:0060512	prostate gland morphogenesis	28/18614	0.0223359	0.0773603	0.0402308	AR	1
BP	GO:1903055	positive regulation of extracellular matrix organization	28/18614	0.0223359	0.0773603	0.0402308	RB1	1
BP	GO:1905820	positive regulation of chromosome separation	28/18614	0.0223359	0.0773603	0.0402308	RB1	1
BP	GO:0002366	leukocyte activation involved in immune response	296/18614	0.0230858	0.0778683	0.040495	TFRC/XBP1	2
BP	GO:0000305	response to oxygen radical	29/18614	0.023125	0.0778683	0.040495	NQO1	1
BP	GO:0002052	positive regulation of neuroblast proliferation	29/18614	0.023125	0.0778683	0.040495	HIF1A	1
BP	GO:0003156	regulation of animal organ formation	29/18614	0.023125	0.0778683	0.040495	AR	1
BP	GO:0007271	synaptic transmission, cholinergic	29/18614	0.023125	0.0778683	0.040495	NQO1	1
BP	GO:0010575	positive regulation of vascular endothelial growth factor production	29/18614	0.023125	0.0778683	0.040495	HIF1A	1
BP	GO:0034508	centromere complex assembly	29/18614	0.023125	0.0778683	0.040495	RB1	1
BP	GO:1900017	positive regulation of cytokine production involved in inflammatory response	29/18614	0.023125	0.0778683	0.040495	HIF1A	1
BP	GO:1902175	regulation of oxidative stress-induced intrinsic apoptotic signaling pathway	29/18614	0.023125	0.0778683	0.040495	HIF1A	1
BP	GO:0051146	striated muscle cell differentiation	297/18614	0.0232316	0.0779866	0.0405565	RB1/XBP1	2
BP	GO:0002263	cell activation involved in immune response	300/18614	0.0236712	0.0783469	0.0407439	TFRC/XBP1	2
BP	GO:0006359	regulation of transcription by RNA polymerase III	30/18614	0.0239134	0.0783469	0.0407439	AR	1
BP	GO:0007064	mitotic sister chromatid cohesion	30/18614	0.0239134	0.0783469	0.0407439	RB1	1
BP	GO:0035774	positive regulation of insulin secretion involved in cellular response to glucose stimulus	30/18614	0.0239134	0.0783469	0.0407439	HIF1A	1
BP	GO:0060603	mammary gland duct morphogenesis	30/18614	0.0239134	0.0783469	0.0407439	AR	1
BP	GO:0070168	negative regulation of biomineral tissue development	30/18614	0.0239134	0.0783469	0.0407439	HIF1A	1
BP	GO:0090140	regulation of mitochondrial fission	30/18614	0.0239134	0.0783469	0.0407439	BNIP3	1
BP	GO:1900101	regulation of endoplasmic reticulum unfolded protein response	30/18614	0.0239134	0.0783469	0.0407439	XBP1	1
BP	GO:0051654	establishment of mitochondrion localization	31/18614	0.0247012	0.0804449	0.0418349	HIF1A	1
BP	GO:1903203	regulation of oxidative stress-induced neuron death	31/18614	0.0247012	0.0804449	0.0418349	HIF1A	1
BP	GO:0071375	cellular response to peptide hormone stimulus	308/18614	0.0248604	0.0807223	0.0419792	RB1/XBP1	2
BP	GO:0002313	mature B cell differentiation involved in immune response	32/18614	0.0254885	0.0810727	0.0421614	XBP1	1
BP	GO:0003382	epithelial cell morphogenesis	32/18614	0.0254885	0.0810727	0.0421614	AR	1
BP	GO:0006622	protein targeting to lysosome	32/18614	0.0254885	0.0810727	0.0421614	LAMP2	1
BP	GO:0032770	positive regulation of monooxygenase activity	32/18614	0.0254885	0.0810727	0.0421614	HIF1A	1
BP	GO:0060055	angiogenesis involved in wound healing	32/18614	0.0254885	0.0810727	0.0421614	XBP1	1
BP	GO:0071353	cellular response to interleukin-4	32/18614	0.0254885	0.0810727	0.0421614	XBP1	1
BP	GO:1902235	regulation of endoplasmic reticulum stress-induced intrinsic apoptotic signaling pathway	32/18614	0.0254885	0.0810727	0.0421614	XBP1	1
BP	GO:0051047	positive regulation of secretion	317/18614	0.0262275	0.082239	0.0427679	HIF1A/XBP1	2
BP	GO:0030947	regulation of vascular endothelial growth factor receptor signaling pathway	33/18614	0.0262752	0.082239	0.0427679	HIF1A	1
BP	GO:0048147	negative regulation of fibroblast proliferation	33/18614	0.0262752	0.082239	0.0427679	PEX2	1
BP	GO:0071875	adrenergic receptor signaling pathway	33/18614	0.0262752	0.082239	0.0427679	ARRDC3	1
BP	GO:2000191	regulation of fatty acid transport	33/18614	0.0262752	0.082239	0.0427679	ACSL1	1
BP	GO:0021700	developmental maturation	319/18614	0.0265354	0.082239	0.0427679	HIF1A/RB1	2
BP	GO:1902105	regulation of leukocyte differentiation	319/18614	0.0265354	0.082239	0.0427679	RB1/XBP1	2
BP	GO:0042063	gliogenesis	320/18614	0.0266899	0.082239	0.0427679	RB1/BNIP3	2
BP	GO:0022409	positive regulation of cell-cell adhesion	321/18614	0.0268448	0.082239	0.0427679	TFRC/XBP1	2
BP	GO:0031647	regulation of protein stability	322/18614	0.0270001	0.082239	0.0427679	PEX2/LAMP2	2
BP	GO:0001782	B cell homeostasis	34/18614	0.0270612	0.082239	0.0427679	HIF1A	1
BP	GO:0010661	positive regulation of muscle cell apoptotic process	34/18614	0.0270612	0.082239	0.0427679	BNIP3	1
BP	GO:0036475	neuron death in response to oxidative stress	34/18614	0.0270612	0.082239	0.0427679	HIF1A	1
BP	GO:0045577	regulation of B cell differentiation	34/18614	0.0270612	0.082239	0.0427679	XBP1	1
BP	GO:0045648	positive regulation of erythrocyte differentiation	34/18614	0.0270612	0.082239	0.0427679	HIF1A	1
BP	GO:0110110	positive regulation of animal organ morphogenesis	34/18614	0.0270612	0.082239	0.0427679	AR	1
BP	GO:0051251	positive regulation of lymphocyte activation	327/18614	0.0277821	0.0827813	0.04305	TFRC/XBP1	2
BP	GO:1901214	regulation of neuron death	327/18614	0.0277821	0.0827813	0.04305	HIF1A/NQO1	2
BP	GO:0031128	developmental induction	35/18614	0.0278467	0.0827813	0.04305	AR	1
BP	GO:0033146	regulation of intracellular estrogen receptor signaling pathway	35/18614	0.0278467	0.0827813	0.04305	AR	1
BP	GO:0045879	negative regulation of smoothened signaling pathway	35/18614	0.0278467	0.0827813	0.04305	RB1	1
BP	GO:0051443	positive regulation of ubiquitin-protein transferase activity	35/18614	0.0278467	0.0827813	0.04305	ARRDC3	1
BP	GO:0070670	response to interleukin-4	35/18614	0.0278467	0.0827813	0.04305	XBP1	1
BP	GO:1905898	positive regulation of response to endoplasmic reticulum stress	35/18614	0.0278467	0.0827813	0.04305	XBP1	1
BP	GO:0002440	production of molecular mediator of immune response	328/18614	0.0279396	0.0828319	0.0430763	TFRC/XBP1	2
BP	GO:0002068	glandular epithelial cell development	36/18614	0.0286316	0.0839705	0.0436684	HIF1A	1
BP	GO:0043243	positive regulation of protein-containing complex disassembly	36/18614	0.0286316	0.0839705	0.0436684	BNIP3	1
BP	GO:1903580	positive regulation of ATP metabolic process	36/18614	0.0286316	0.0839705	0.0436684	HIF1A	1
BP	GO:1905332	positive regulation of morphogenesis of an epithelium	36/18614	0.0286316	0.0839705	0.0436684	AR	1
BP	GO:0006605	protein targeting	333/18614	0.0287327	0.0840413	0.0437052	PEX2/LAMP2	2
BP	GO:0060562	epithelial tube morphogenesis	334/18614	0.0288924	0.0842825	0.0438306	HIF1A/AR	2
BP	GO:0015980	energy derivation by oxidation of organic compounds	337/18614	0.0293738	0.0846773	0.044036	HIF1A/BNIP3	2
BP	GO:0007031	peroxisome organization	37/18614	0.0294159	0.0846773	0.044036	PEX2	1
BP	GO:0010092	specification of animal organ identity	37/18614	0.0294159	0.0846773	0.044036	AR	1
BP	GO:0048536	spleen development	37/18614	0.0294159	0.0846773	0.044036	SLC40A1	1
BP	GO:0097345	mitochondrial outer membrane permeabilization	37/18614	0.0294159	0.0846773	0.044036	BNIP3	1
BP	GO:0002335	mature B cell differentiation	38/18614	0.0301996	0.0853568	0.0443893	XBP1	1
BP	GO:0003180	aortic valve morphogenesis	38/18614	0.0301996	0.0853568	0.0443893	RB1	1
BP	GO:0043618	regulation of transcription from RNA polymerase II promoter in response to stress	38/18614	0.0301996	0.0853568	0.0443893	HIF1A	1
BP	GO:0044743	protein transmembrane import into intracellular organelle	38/18614	0.0301996	0.0853568	0.0443893	PEX2	1
BP	GO:0045191	regulation of isotype switching	38/18614	0.0301996	0.0853568	0.0443893	TFRC	1
BP	GO:0070229	negative regulation of lymphocyte apoptotic process	38/18614	0.0301996	0.0853568	0.0443893	HIF1A	1
BP	GO:1901661	quinone metabolic process	38/18614	0.0301996	0.0853568	0.0443893	NQO1	1
BP	GO:0032496	response to lipopolysaccharide	345/18614	0.0306733	0.0864504	0.044958	NQO1/XBP1	2
BP	GO:0030279	negative regulation of ossification	39/18614	0.0309827	0.0864504	0.044958	HIF1A	1
BP	GO:0032350	regulation of hormone metabolic process	39/18614	0.0309827	0.0864504	0.044958	HIF1A	1
BP	GO:0060251	regulation of glial cell proliferation	39/18614	0.0309827	0.0864504	0.044958	RB1	1
BP	GO:0070232	regulation of T cell apoptotic process	39/18614	0.0309827	0.0864504	0.044958	HIF1A	1
BP	GO:0010506	regulation of autophagy	348/18614	0.0311666	0.0867418	0.0451096	HIF1A/BNIP3	2
BP	GO:0045765	regulation of angiogenesis	349/18614	0.0313318	0.0868567	0.0451693	HIF1A/XBP1	2
BP	GO:0007517	muscle organ development	351/18614	0.0316631	0.0868567	0.0451693	RB1/XBP1	2
BP	GO:0000266	mitochondrial fission	40/18614	0.0317652	0.0868567	0.0451693	BNIP3	1
BP	GO:0035337	fatty-acyl-CoA metabolic process	40/18614	0.0317652	0.0868567	0.0451693	ACSL1	1
BP	GO:0045454	cell redox homeostasis	40/18614	0.0317652	0.0868567	0.0451693	NQO1	1
BP	GO:0071634	regulation of transforming growth factor beta production	40/18614	0.0317652	0.0868567	0.0451693	HIF1A	1
BP	GO:1901998	toxin transport	40/18614	0.0317652	0.0868567	0.0451693	BNIP3	1
BP	GO:1901342	regulation of vasculature development	355/18614	0.0323301	0.0877668	0.0456426	HIF1A/XBP1	2
BP	GO:0019432	triglyceride biosynthetic process	41/18614	0.0325471	0.0877668	0.0456426	ACSL1	1
BP	GO:0051154	negative regulation of striated muscle cell differentiation	41/18614	0.0325471	0.0877668	0.0456426	XBP1	1
BP	GO:0002714	positive regulation of B cell mediated immunity	42/18614	0.0333284	0.0877668	0.0456426	TFRC	1
BP	GO:0002891	positive regulation of immunoglobulin mediated immune response	42/18614	0.0333284	0.0877668	0.0456426	TFRC	1
BP	GO:0010453	regulation of cell fate commitment	42/18614	0.0333284	0.0877668	0.0456426	AR	1
BP	GO:0045124	regulation of bone resorption	42/18614	0.0333284	0.0877668	0.0456426	TFRC	1
BP	GO:0045981	positive regulation of nucleotide metabolic process	42/18614	0.0333284	0.0877668	0.0456426	HIF1A	1
BP	GO:0046688	response to copper ion	42/18614	0.0333284	0.0877668	0.0456426	TFRC	1
BP	GO:0050999	regulation of nitric-oxide synthase activity	42/18614	0.0333284	0.0877668	0.0456426	HIF1A	1
BP	GO:0055090	acylglycerol homeostasis	42/18614	0.0333284	0.0877668	0.0456426	XBP1	1
BP	GO:0070328	triglyceride homeostasis	42/18614	0.0333284	0.0877668	0.0456426	XBP1	1
BP	GO:0071542	dopaminergic neuron differentiation	42/18614	0.0333284	0.0877668	0.0456426	HIF1A	1
BP	GO:1900544	positive regulation of purine nucleotide metabolic process	42/18614	0.0333284	0.0877668	0.0456426	HIF1A	1
BP	GO:0050878	regulation of body fluid levels	361/18614	0.0333411	0.0877668	0.0456426	HIF1A/XBP1	2
BP	GO:0010639	negative regulation of organelle organization	362/18614	0.0335108	0.0877668	0.0456426	TFRC/BNIP3	2
BP	GO:0003176	aortic valve development	43/18614	0.0341092	0.0877668	0.0456426	RB1	1
BP	GO:0006739	NADP metabolic process	43/18614	0.0341092	0.0877668	0.0456426	NQO1	1
BP	GO:0006775	fat-soluble vitamin metabolic process	43/18614	0.0341092	0.0877668	0.0456426	NQO1	1
BP	GO:0008608	attachment of spindle microtubules to kinetochore	43/18614	0.0341092	0.0877668	0.0456426	RB1	1
BP	GO:0031670	cellular response to nutrient	43/18614	0.0341092	0.0877668	0.0456426	XBP1	1
BP	GO:0045840	positive regulation of mitotic nuclear division	43/18614	0.0341092	0.0877668	0.0456426	RB1	1
BP	GO:0071459	protein localization to chromosome, centromeric region	43/18614	0.0341092	0.0877668	0.0456426	RB1	1
BP	GO:0071604	transforming growth factor beta production	43/18614	0.0341092	0.0877668	0.0456426	HIF1A	1
BP	GO:1902110	positive regulation of mitochondrial membrane permeability involved in apoptotic process	43/18614	0.0341092	0.0877668	0.0456426	BNIP3	1
BP	GO:0002237	response to molecule of bacterial origin	366/18614	0.0341932	0.087776	0.0456474	NQO1/XBP1	2
BP	GO:0071900	regulation of protein serine/threonine kinase activity	369/18614	0.0347087	0.0883162	0.0459284	ACSL1/RB1	2
BP	GO:0001881	receptor recycling	44/18614	0.0348894	0.0883162	0.0459284	PEX2	1
BP	GO:0035329	hippo signaling	44/18614	0.0348894	0.0883162	0.0459284	ARRDC3	1
BP	GO:0043620	regulation of DNA-templated transcription in response to stress	44/18614	0.0348894	0.0883162	0.0459284	HIF1A	1
BP	GO:0051602	response to electrical stimulus	44/18614	0.0348894	0.0883162	0.0459284	NQO1	1
BP	GO:1903573	negative regulation of response to endoplasmic reticulum stress	44/18614	0.0348894	0.0883162	0.0459284	XBP1	1
BP	GO:0006623	protein targeting to vacuole	45/18614	0.0356689	0.0888429	0.0462022	LAMP2	1
BP	GO:0008631	intrinsic apoptotic signaling pathway in response to oxidative stress	45/18614	0.0356689	0.0888429	0.0462022	HIF1A	1
BP	GO:0014014	negative regulation of gliogenesis	45/18614	0.0356689	0.0888429	0.0462022	RB1	1
BP	GO:0030890	positive regulation of B cell proliferation	45/18614	0.0356689	0.0888429	0.0462022	TFRC	1
BP	GO:0060443	mammary gland morphogenesis	45/18614	0.0356689	0.0888429	0.0462022	AR	1
BP	GO:1902686	mitochondrial outer membrane permeabilization involved in programmed cell death	45/18614	0.0356689	0.0888429	0.0462022	BNIP3	1
BP	GO:1902692	regulation of neuroblast proliferation	45/18614	0.0356689	0.0888429	0.0462022	HIF1A	1
BP	GO:1901653	cellular response to peptide	375/18614	0.0357489	0.0888429	0.0462022	RB1/XBP1	2
BP	GO:0002696	positive regulation of leukocyte activation	377/18614	0.0360983	0.088959	0.0462626	TFRC/XBP1	2
BP	GO:0050863	regulation of T cell activation	377/18614	0.0360983	0.088959	0.0462626	TFRC/XBP1	2
BP	GO:1903037	regulation of leukocyte cell-cell adhesion	378/18614	0.0362736	0.088959	0.0462626	TFRC/XBP1	2
BP	GO:0010830	regulation of myotube differentiation	46/18614	0.0364479	0.088959	0.0462626	XBP1	1
BP	GO:0035384	thioester biosynthetic process	46/18614	0.0364479	0.088959	0.0462626	ACSL1	1
BP	GO:0042551	neuron maturation	46/18614	0.0364479	0.088959	0.0462626	RB1	1
BP	GO:0071616	acyl-CoA biosynthetic process	46/18614	0.0364479	0.088959	0.0462626	ACSL1	1
BP	GO:2000273	positive regulation of signaling receptor activity	46/18614	0.0364479	0.088959	0.0462626	HIF1A	1
BP	GO:0050767	regulation of neurogenesis	381/18614	0.0368013	0.0892613	0.0464199	HIF1A/RB1	2
BP	GO:0006984	ER-nucleus signaling pathway	47/18614	0.0372263	0.0892613	0.0464199	XBP1	1
BP	GO:0030521	androgen receptor signaling pathway	47/18614	0.0372263	0.0892613	0.0464199	AR	1
BP	GO:0045646	regulation of erythrocyte differentiation	47/18614	0.0372263	0.0892613	0.0464199	HIF1A	1
BP	GO:0048806	genitalia development	47/18614	0.0372263	0.0892613	0.0464199	AR	1
BP	GO:0061383	trabecula morphogenesis	47/18614	0.0372263	0.0892613	0.0464199	SLC40A1	1
BP	GO:0090199	regulation of release of cytochrome c from mitochondria	47/18614	0.0372263	0.0892613	0.0464199	BNIP3	1
BP	GO:1905314	semi-lunar valve development	47/18614	0.0372263	0.0892613	0.0464199	RB1	1
BP	GO:0002697	regulation of immune effector process	384/18614	0.0373322	0.0893188	0.0464497	TFRC/XBP1	2
BP	GO:0006110	regulation of glycolytic process	48/18614	0.0380041	0.0895518	0.0465709	HIF1A	1
BP	GO:0006953	acute-phase response	48/18614	0.0380041	0.0895518	0.0465709	TFRC	1
BP	GO:0008542	visual learning	48/18614	0.0380041	0.0895518	0.0465709	HIF1A	1
BP	GO:0014075	response to amine	48/18614	0.0380041	0.0895518	0.0465709	NQO1	1
BP	GO:0030850	prostate gland development	48/18614	0.0380041	0.0895518	0.0465709	AR	1
BP	GO:0031648	protein destabilization	48/18614	0.0380041	0.0895518	0.0465709	PEX2	1
BP	GO:0035794	positive regulation of mitochondrial membrane permeability	48/18614	0.0380041	0.0895518	0.0465709	BNIP3	1
BP	GO:0010665	regulation of cardiac muscle cell apoptotic process	49/18614	0.0387813	0.0900222	0.0468156	BNIP3	1
BP	GO:0032892	positive regulation of organic acid transport	49/18614	0.0387813	0.0900222	0.0468156	ACSL1	1
BP	GO:0042149	cellular response to glucose starvation	49/18614	0.0387813	0.0900222	0.0468156	XBP1	1
BP	GO:0046460	neutral lipid biosynthetic process	49/18614	0.0387813	0.0900222	0.0468156	ACSL1	1
BP	GO:0046463	acylglycerol biosynthetic process	49/18614	0.0387813	0.0900222	0.0468156	ACSL1	1
BP	GO:0046850	regulation of bone remodeling	49/18614	0.0387813	0.0900222	0.0468156	TFRC	1
BP	GO:1902108	regulation of mitochondrial membrane permeability involved in apoptotic process	49/18614	0.0387813	0.0900222	0.0468156	BNIP3	1
BP	GO:0050867	positive regulation of cell activation	394/18614	0.0391233	0.0906231	0.047128	TFRC/XBP1	2
BP	GO:0002066	columnar/cuboidal epithelial cell development	50/18614	0.039558	0.0910501	0.0473501	HIF1A	1
BP	GO:0048009	insulin-like growth factor receptor signaling pathway	50/18614	0.039558	0.0910501	0.0473501	AR	1
BP	GO:0048546	digestive tract morphogenesis	50/18614	0.039558	0.0910501	0.0473501	HIF1A	1
BP	GO:0030900	forebrain development	397/18614	0.0396671	0.091109	0.0473807	HIF1A/BNIP3	2
BP	GO:0001701	in utero embryonic development	398/18614	0.039849	0.0913346	0.047498	HIF1A/AR	2
BP	GO:0010662	regulation of striated muscle cell apoptotic process	51/18614	0.040334	0.0914853	0.0475764	BNIP3	1
BP	GO:0010939	regulation of necrotic cell death	51/18614	0.040334	0.0914853	0.0475764	BNIP3	1
BP	GO:0051646	mitochondrion localization	51/18614	0.040334	0.0914853	0.0475764	HIF1A	1
BP	GO:0060688	regulation of morphogenesis of a branching structure	51/18614	0.040334	0.0914853	0.0475764	AR	1
BP	GO:0061178	regulation of insulin secretion involved in cellular response to glucose stimulus	51/18614	0.040334	0.0914853	0.0475764	HIF1A	1
BP	GO:1901570	fatty acid derivative biosynthetic process	52/18614	0.0411095	0.0926663	0.0481906	ACSL1	1
BP	GO:1990928	response to amino acid starvation	52/18614	0.0411095	0.0926663	0.0481906	PEX2	1
BP	GO:2000677	regulation of transcription regulatory region DNA binding	52/18614	0.0411095	0.0926663	0.0481906	RB1	1
BP	GO:0009615	response to virus	408/18614	0.0416862	0.0930812	0.0484064	HIF1A/BNIP3	2
BP	GO:0043254	regulation of protein-containing complex assembly	409/18614	0.0418717	0.0930812	0.0484064	TFRC/RB1	2
BP	GO:0010659	cardiac muscle cell apoptotic process	53/18614	0.0418844	0.0930812	0.0484064	BNIP3	1
BP	GO:0045744	negative regulation of G protein-coupled receptor signaling pathway	53/18614	0.0418844	0.0930812	0.0484064	ARRDC3	1
BP	GO:0050873	brown fat cell differentiation	53/18614	0.0418844	0.0930812	0.0484064	BNIP3	1
BP	GO:1905710	positive regulation of membrane permeability	53/18614	0.0418844	0.0930812	0.0484064	BNIP3	1
BP	GO:0042692	muscle cell differentiation	410/18614	0.0420575	0.0930812	0.0484064	RB1/XBP1	2
BP	GO:0002204	somatic recombination of immunoglobulin genes involved in immune response	54/18614	0.0426587	0.0930812	0.0484064	TFRC	1
BP	GO:0002208	somatic diversification of immunoglobulins involved in immune response	54/18614	0.0426587	0.0930812	0.0484064	TFRC	1
BP	GO:0006383	transcription by RNA polymerase III	54/18614	0.0426587	0.0930812	0.0484064	AR	1
BP	GO:0007632	visual behavior	54/18614	0.0426587	0.0930812	0.0484064	HIF1A	1
BP	GO:0014009	glial cell proliferation	54/18614	0.0426587	0.0930812	0.0484064	RB1	1
BP	GO:0030520	intracellular estrogen receptor signaling pathway	54/18614	0.0426587	0.0930812	0.0484064	AR	1
BP	GO:0043550	regulation of lipid kinase activity	54/18614	0.0426587	0.0930812	0.0484064	RB1	1
BP	GO:0045190	isotype switching	54/18614	0.0426587	0.0930812	0.0484064	TFRC	1
BP	GO:2000179	positive regulation of neural precursor cell proliferation	54/18614	0.0426587	0.0930812	0.0484064	HIF1A	1
BP	GO:0007159	leukocyte cell-cell adhesion	415/18614	0.0429915	0.0936201	0.0486866	TFRC/XBP1	2
BP	GO:0010658	striated muscle cell apoptotic process	55/18614	0.0434324	0.0938312	0.0487964	BNIP3	1
BP	GO:0043525	positive regulation of neuron apoptotic process	55/18614	0.0434324	0.0938312	0.0487964	NQO1	1
BP	GO:0061462	protein localization to lysosome	55/18614	0.0434324	0.0938312	0.0487964	LAMP2	1
BP	GO:1903202	negative regulation of oxidative stress-induced cell death	55/18614	0.0434324	0.0938312	0.0487964	HIF1A	1
BP	GO:0065002	intracellular protein transmembrane transport	56/18614	0.0442055	0.0947509	0.0492747	PEX2	1
BP	GO:0070231	T cell apoptotic process	56/18614	0.0442055	0.0947509	0.0492747	HIF1A	1
BP	GO:0140962	multicellular organismal-level chemical homeostasis	56/18614	0.0442055	0.0947509	0.0492747	SLC40A1	1
BP	GO:2000107	negative regulation of leukocyte apoptotic process	56/18614	0.0442055	0.0947509	0.0492747	HIF1A	1
BP	GO:0003002	regionalization	422/18614	0.0443123	0.0947936	0.0492969	HIF1A/AR	2
BP	GO:0002931	response to ischemia	57/18614	0.0449781	0.094915	0.04936	NQO1	1
BP	GO:0032768	regulation of monooxygenase activity	57/18614	0.0449781	0.094915	0.04936	HIF1A	1
BP	GO:0033866	nucleoside bisphosphate biosynthetic process	57/18614	0.0449781	0.094915	0.04936	ACSL1	1
BP	GO:0034030	ribonucleoside bisphosphate biosynthetic process	57/18614	0.0449781	0.094915	0.04936	ACSL1	1
BP	GO:0034033	purine nucleoside bisphosphate biosynthetic process	57/18614	0.0449781	0.094915	0.04936	ACSL1	1
BP	GO:0043388	positive regulation of DNA binding	57/18614	0.0449781	0.094915	0.04936	RB1	1
BP	GO:0043470	regulation of carbohydrate catabolic process	57/18614	0.0449781	0.094915	0.04936	HIF1A	1
BP	GO:0043434	response to peptide hormone	427/18614	0.0452653	0.0952544	0.0495365	RB1/XBP1	2
BP	GO:0001755	neural crest cell migration	58/18614	0.04575	0.0952544	0.0495365	HIF1A	1
BP	GO:0001836	release of cytochrome c from mitochondria	58/18614	0.04575	0.0952544	0.0495365	BNIP3	1
BP	GO:0010965	regulation of mitotic sister chromatid separation	58/18614	0.04575	0.0952544	0.0495365	RB1	1
BP	GO:0030225	macrophage differentiation	58/18614	0.04575	0.0952544	0.0495365	RB1	1
BP	GO:0048010	vascular endothelial growth factor receptor signaling pathway	58/18614	0.04575	0.0952544	0.0495365	HIF1A	1
BP	GO:0097352	autophagosome maturation	58/18614	0.04575	0.0952544	0.0495365	LAMP2	1
BP	GO:0001961	positive regulation of cytokine-mediated signaling pathway	59/18614	0.0465214	0.0954039	0.0496143	HIF1A	1
BP	GO:0002763	positive regulation of myeloid leukocyte differentiation	59/18614	0.0465214	0.0954039	0.0496143	RB1	1
BP	GO:0007062	sister chromatid cohesion	59/18614	0.0465214	0.0954039	0.0496143	RB1	1
BP	GO:0010574	regulation of vascular endothelial growth factor production	59/18614	0.0465214	0.0954039	0.0496143	HIF1A	1
BP	GO:0051438	regulation of ubiquitin-protein transferase activity	59/18614	0.0465214	0.0954039	0.0496143	ARRDC3	1
BP	GO:0051785	positive regulation of nuclear division	59/18614	0.0465214	0.0954039	0.0496143	RB1	1
BP	GO:0070228	regulation of lymphocyte apoptotic process	59/18614	0.0465214	0.0954039	0.0496143	HIF1A	1
BP	GO:1903053	regulation of extracellular matrix organization	59/18614	0.0465214	0.0954039	0.0496143	RB1	1
BP	GO:0003179	heart valve morphogenesis	60/18614	0.0472922	0.0964408	0.0501535	RB1	1
BP	GO:0032007	negative regulation of TOR signaling	60/18614	0.0472922	0.0964408	0.0501535	HIF1A	1
BP	GO:0090497	mesenchymal cell migration	60/18614	0.0472922	0.0964408	0.0501535	HIF1A	1
BP	GO:0042060	wound healing	439/18614	0.047584	0.0968547	0.0503687	HIF1A/XBP1	2
BP	GO:0035773	insulin secretion involved in cellular response to glucose stimulus	61/18614	0.0480624	0.0972841	0.050592	HIF1A	1
BP	GO:0051306	mitotic sister chromatid separation	61/18614	0.0480624	0.0972841	0.050592	RB1	1
BP	GO:0060135	maternal process involved in female pregnancy	61/18614	0.0480624	0.0972841	0.050592	AR	1
BP	GO:0009150	purine ribonucleotide metabolic process	445/18614	0.0487599	0.0977537	0.0508363	HIF1A/ACSL1	2
BP	GO:0016447	somatic recombination of immunoglobulin gene segments	62/18614	0.0488321	0.0977537	0.0508363	TFRC	1
BP	GO:0046902	regulation of mitochondrial membrane permeability	62/18614	0.0488321	0.0977537	0.0508363	BNIP3	1
BP	GO:0072666	establishment of protein localization to vacuole	62/18614	0.0488321	0.0977537	0.0508363	LAMP2	1
BP	GO:0090303	positive regulation of wound healing	62/18614	0.0488321	0.0977537	0.0508363	XBP1	1
BP	GO:1904036	negative regulation of epithelial cell apoptotic process	62/18614	0.0488321	0.0977537	0.0508363	RB1	1
BP	GO:0002712	regulation of B cell mediated immunity	63/18614	0.0496011	0.098212	0.0510746	TFRC	1
BP	GO:0002889	regulation of immunoglobulin mediated immune response	63/18614	0.0496011	0.098212	0.0510746	TFRC	1
BP	GO:0010573	vascular endothelial growth factor production	63/18614	0.0496011	0.098212	0.0510746	HIF1A	1
BP	GO:0051353	positive regulation of oxidoreductase activity	63/18614	0.0496011	0.098212	0.0510746	HIF1A	1
BP	GO:0070059	intrinsic apoptotic signaling pathway in response to endoplasmic reticulum stress	63/18614	0.0496011	0.098212	0.0510746	XBP1	1
BP	GO:0070542	response to fatty acid	63/18614	0.0496011	0.098212	0.0510746	ACSL1	1
BP	GO:0031331	positive regulation of cellular catabolic process	450/18614	0.0497481	0.0983246	0.0511332	HIF1A/BNIP3	2
CC	GO:0090575	RNA polymerase II transcription regulator complex	254/19518	3.41535e-05	0.00283474	0.00183351	HIF1A/BACH1/RB1/XBP1	4
CC	GO:0005778	peroxisomal membrane	65/19518	0.00111503	0.0308493	0.0199532	PEX2/ACSL1	2
CC	GO:0031903	microbody membrane	65/19518	0.00111503	0.0308493	0.0199532	PEX2/ACSL1	2
CC	GO:0005777	peroxisome	143/19518	0.00525774	0.0737239	0.0476844	PEX2/ACSL1	2
CC	GO:0042579	microbody	143/19518	0.00525774	0.0737239	0.0476844	PEX2/ACSL1	2
CC	GO:0072562	blood microparticle	144/19518	0.00532944	0.0737239	0.0476844	TFRC/CP	2
CC	GO:0072546	EMC complex	10/19518	0.00766045	0.0774862	0.0501179	EMC2	1
CC	GO:0044754	autolysosome	12/19518	0.00918595	0.0774862	0.0501179	LAMP2	1
CC	GO:0030666	endocytic vesicle membrane	196/19518	0.00966658	0.0774862	0.0501179	TFRC/LAMP2	2
CC	GO:0005677	chromatin silencing complex	13/19518	0.00994788	0.0774862	0.0501179	RB1	1
CC	GO:0005741	mitochondrial outer membrane	208/19518	0.010832	0.0774862	0.0501179	ACSL1/BNIP3	2
CC	GO:0016323	basolateral plasma membrane	234/19518	0.0135598	0.0774862	0.0501179	TFRC/SLC40A1	2
CC	GO:0005767	secondary lysosome	18/19518	0.0137493	0.0774862	0.0501179	LAMP2	1
CC	GO:0031968	organelle outer membrane	236/19518	0.0137809	0.0774862	0.0501179	ACSL1/BNIP3	2
CC	GO:0019867	outer membrane	238/19518	0.0140035	0.0774862	0.0501179	ACSL1/BNIP3	2
CC	GO:0042827	platelet dense granule	21/19518	0.0160237	0.0831228	0.0537636	LAMP2	1
CC	GO:0009925	basal plasma membrane	266/19518	0.0172848	0.0843903	0.0545835	TFRC/SLC40A1	2
CC	GO:0045178	basal part of cell	285/19518	0.0196813	0.0907524	0.0586985	TFRC/SLC40A1	2
CC	GO:0016514	SWI/SNF complex	30/19518	0.0228173	0.0996757	0.06447	RB1	1
CC	GO:0030139	endocytic vesicle	347/19518	0.0284058	0.117884	0.076247	TFRC/LAMP2	2
CC	GO:0008023	transcription elongation factor complex	46/19518	0.0347869	0.123274	0.0797335	PEX2	1
CC	GO:0000421	autophagosome membrane	51/19518	0.0384993	0.123274	0.0797335	LAMP2	1
CC	GO:0031312	extrinsic component of organelle membrane	51/19518	0.0384993	0.123274	0.0797335	EMC2	1
CC	GO:0005765	lysosomal membrane	415/19518	0.0394483	0.123274	0.0797335	LAMP2/CP	2
CC	GO:0016607	nuclear speck	415/19518	0.0394483	0.123274	0.0797335	HIF1A/AR	2
CC	GO:0098852	lytic vacuole membrane	415/19518	0.0394483	0.123274	0.0797335	LAMP2/CP	2
CC	GO:0005769	early endosome	423/19518	0.0408415	0.123274	0.0797335	TFRC/ARRDC3	2
CC	GO:0035577	azurophil granule membrane	58/19518	0.0436742	0.123274	0.0797335	LAMP2	1
CC	GO:0000791	euchromatin	60/19518	0.045148	0.123274	0.0797335	HIF1A	1
CC	GO:0101003	ficolin-1-rich granule membrane	61/19518	0.0458841	0.123274	0.0797335	LAMP2	1
CC	GO:1904115	axon cytoplasm	63/19518	0.0473546	0.123274	0.0797335	HIF1A	1
CC	GO:0005774	vacuolar membrane	460/19518	0.0475274	0.123274	0.0797335	LAMP2/CP	2
MF	GO:0001223	transcription coactivator binding	43/18369	0.000551263	0.0385884	0.016828	HIF1A/AR	2
MF	GO:0042562	hormone binding	84/18369	0.00208739	0.0490779	0.0214024	SLC40A1/AR	2
MF	GO:0061629	RNA polymerase II-specific DNA-binding transcription factor binding	348/18369	0.00258966	0.0490779	0.0214024	HIF1A/RB1/AR	3
MF	GO:0051087	chaperone binding	104/18369	0.00317705	0.0490779	0.0214024	TFRC/CP	2
MF	GO:0001221	transcription coregulator binding	111/18369	0.00360942	0.0490779	0.0214024	HIF1A/AR	2
MF	GO:0031072	heat shock protein binding	128/18369	0.00476715	0.0490779	0.0214024	TFRC/HIF1A	2
MF	GO:0001228	DNA-binding transcription activator activity, RNA polymerase II-specific	468/18369	0.00595065	0.0490779	0.0214024	HIF1A/BACH1/AR	3
MF	GO:0001216	DNA-binding transcription activator activity	472/18369	0.00609286	0.0490779	0.0214024	HIF1A/BACH1/AR	3
MF	GO:0140297	DNA-binding transcription factor binding	478/18369	0.00631002	0.0490779	0.0214024	HIF1A/RB1/AR	3
MF	GO:0016653	oxidoreductase activity, acting on NAD(P)H, heme protein as acceptor	10/18369	0.00813798	0.0569441	0.0248328	NQO1	1
MF	GO:0047676	arachidonate-CoA ligase activity	11/18369	0.00894837	0.0569441	0.0248328	ACSL1	1
MF	GO:0140537	transcription regulator activator activity	13/18369	0.0105673	0.0606249	0.0264379	HIF1A	1
MF	GO:0032977	membrane insertase activity	14/18369	0.0113758	0.0606249	0.0264379	EMC2	1
MF	GO:0004467	long-chain fatty acid-CoA ligase activity	15/18369	0.0121837	0.0606249	0.0264379	ACSL1	1
MF	GO:0016722	oxidoreductase activity, acting on metal ions	16/18369	0.012991	0.0606249	0.0264379	CP	1
MF	GO:0031690	adrenergic receptor binding	18/18369	0.0146038	0.0638917	0.0278625	ARRDC3	1
MF	GO:0015645	fatty acid ligase activity	22/18369	0.017822	0.0733845	0.0320023	ACSL1	1
MF	GO:0001091	RNA polymerase II general transcription initiation factor binding	26/18369	0.0210303	0.0770039	0.0335807	AR	1
MF	GO:0016405	CoA-ligase activity	27/18369	0.0218308	0.0770039	0.0335807	ACSL1	1
MF	GO:0031625	ubiquitin protein ligase binding	301/18369	0.024413	0.0770039	0.0335807	HIF1A/RB1	2
MF	GO:0016878	acid-thiol ligase activity	31/18369	0.0250269	0.0770039	0.0335807	ACSL1	1
MF	GO:0140597	protein carrier chaperone	31/18369	0.0250269	0.0770039	0.0335807	EMC2	1
MF	GO:0044389	ubiquitin-like protein ligase binding	320/18369	0.0273529	0.0770039	0.0335807	HIF1A/RB1	2
MF	GO:0097718	disordered domain specific binding	36/18369	0.0290084	0.0770039	0.0335807	RB1	1
MF	GO:0046982	protein heterodimerization activity	343/18369	0.0310957	0.0770039	0.0335807	HIF1A/XBP1	2
MF	GO:0046915	transition metal ion transmembrane transporter activity	40/18369	0.0321826	0.0770039	0.0335807	SLC40A1	1
MF	GO:0016877	ligase activity, forming carbon-sulfur bonds	41/18369	0.0329746	0.0770039	0.0335807	ACSL1	1
MF	GO:0050136	NADH dehydrogenase (quinone) activity	42/18369	0.033766	0.0770039	0.0335807	NQO1	1
MF	GO:0051879	Hsp90 protein binding	43/18369	0.0345569	0.0770039	0.0335807	HIF1A	1
MF	GO:0003954	NADH dehydrogenase activity	44/18369	0.0353471	0.0770039	0.0335807	NQO1	1
MF	GO:0003955	NAD(P)H dehydrogenase (quinone) activity	45/18369	0.0361367	0.0770039	0.0335807	NQO1	1
MF	GO:0004879	nuclear receptor activity	46/18369	0.0369257	0.0770039	0.0335807	AR	1
MF	GO:0098531	ligand-activated transcription factor activity	46/18369	0.0369257	0.0770039	0.0335807	AR	1
MF	GO:0017046	peptide hormone binding	48/18369	0.038502	0.0770039	0.0335807	SLC40A1	1
MF	GO:0070888	E-box binding	48/18369	0.038502	0.0770039	0.0335807	HIF1A	1
MF	GO:0030544	Hsp70 protein binding	50/18369	0.0400758	0.0779251	0.0339824	TFRC	1
MF	GO:0140296	general transcription initiation factor binding	53/18369	0.042432	0.0802768	0.0350079	AR	1
MF	GO:0016655	oxidoreductase activity, acting on NAD(P)H, quinone or similar compound as acceptor	57/18369	0.0455652	0.083936	0.0366036	NQO1	1
MF	GO:0001098	basal transcription machinery binding	61/18369	0.0486889	0.0844581	0.0368314	AR	1
MF	GO:0001099	basal RNA polymerase II transcription machinery binding	61/18369	0.0486889	0.0844581	0.0368314	AR	1
MF	GO:0005507	copper ion binding	62/18369	0.0494683	0.0844581	0.0368314	CP	1
