# Supplementary material for: PDP1 related ferroptosis risk signature indicates distinct immune microenvironment and prognosis of breast cancer patients
Source: Front Pharmacol. 2025 Apr 23;16:1551325. doi: 10.3389/fphar.2025.1551325 (PMC12055530; doi:10.3389/fphar.2025.1551325)
Supplement: Supplementary file 5 [file DataSheet3.xlsx]

## Sheet: Table S3
Table S3. 15 PDP1-related differential FRGs.
symbol
EMC2
TFRC
HIF1A
BACH1
PEX2
ACSL1
RB1
NQO1
SLC40A1
LAMP2
CP
AR
BNIP3
XBP1
ARRDC3
