# Supplementary material for: PDP1 related ferroptosis risk signature indicates distinct immune microenvironment and prognosis of breast cancer patients
Source: Front Pharmacol. 2025 Apr 23;16:1551325. doi: 10.3389/fphar.2025.1551325 (PMC12055530; doi:10.3389/fphar.2025.1551325)
Supplement: Supplementary file 6 [file DataSheet1.xlsx]

## Sheet: Table S1
Table S1. List of 540 FRGs.
ABCC1
ABCC5
ABHD12
ACADSB
ACO1
ACOT1
ACSF2
ACSL1
ACSL3
ACSL4
ACVR1B
ADAM23
ADAMTS13
ADIPOQ
AEBP2
AGPAT3
AGPS
AHCY
AIFM2
AKR1C1
AKR1C2
AKR1C3
AKT1S1
ALB
ALDH3A2
ALOX12
ALOX12B
ALOX15
ALOX15B
ALOX5
ALOXE3
AMN
ANGPTL7
ANO6
AQP3
AQP5
AQP8
AR
ARF6
ARHGEF26-AS1
ARNTL
ARRDC3
ASAH2
ASMTL-AS1
ASNS
ATF2
ATF3
ATF4
ATG13
ATG16L1
ATG3
ATG4D
ATG5
ATG7
ATM
ATP5MC3
ATP6V1G2
AURKA
BACH1
BAP1
BCAT2
BECN1
BEX1
BID
BLOC1S5-TXNDC5
BNIP3
BRD2
BRD3
BRD4
BRD7
BRDT
BRPF1
CA9
CAMKK2
CAPG
CARS1
CAV1
CBR1
CBS
CCDC6
CD44
CD82
CDC25A
CDCA3
CDH1
CDKN1A
CDKN2A
CDO1
CEBPG
CFL1
CGAS
CHAC1
CHMP1A
CHMP5
CHMP6
CHP1
CIRBP
CISD1
CISD2
CISD3
CLTRN
COPZ1
COX4I2
CP
CPEB1
CREB1
CREB3
CREB5
CS
CTSB
CXCL2
CYB5R1
CYBB
CYGB
CYP4F8
DAZAP1
DCAF7
DDIT3
DDIT4
DDR2
DECR1
DHODH
DLD
DNAJB6
DPEP1
DPP4
DRD4
DRD5
DUOX1
DUOX2
DUSP1
ECH1
EGFR
EGLN2
EGR1
EIF2AK4
EIF2S1
ELAVL1
ELOVL5
EMC2
ENO3
ENPP2
EPAS1
EPT1
ETV4
EZH2
FABP4
FADS1
FADS2
FANCD2
FAR1
FBXW7
Fer1HCH
FGF21
FH
FLT3
FNDC5
FOXO4
FTH1
FTL
FTMT
FURIN
FXN
FZD7
G6PD
G6PDX
GABARAPL1
GABARAPL2
GABPB1
GALNT14
GCH1
GCLC
GDF15
GJA1
GLRX5
GLS2
GLUT13
GOT1
GPAT4
GPT2
GPX2
GPX4
GRIA3
GSK3B
GSTM1
GSTZ1
H19
HAMP
HBA1
HCAR1
HDDC3
HELLS
HERPUD1
HIC1
HIF1A
HILPDA
HMGB1
HMOX1
HNF4A
HOTAIR
HRAS
HSD17B11
HSF1
HSPA5
HSPB1
IDH1
IDH2
IDO1
IFNA1
IFNA10
IFNA13
IFNA14
IFNA16
IFNA17
IFNA2
IFNA21
IFNA4
IFNA5
IFNA6
IFNA7
IFNA8
IFNG
IL1B
IL33
IL6
INTS2
IREB2
ISCU
JDP2
JUN
KDM3B
KDM4A
KDM5A
KDM5C
KDM6B
KEAP1
KIF20A
KIM-1
KLF2
KLHDC3
KLHL24
KMT2D
KRAS
LAMP2
LCE2C
LCN2
LGMN
LIFR
LIG3
LINC00336
LINC00472
LINC00618
LINC01833
LOC284561
LOC390705
LONP1
LPCAT3
LPIN1
LRRFIP1
LURAP1L
LYRM1
MAFG
MAP1LC3A
MAP3K11
MAP3K14
MAP3K5
MAPK1
MAPK14
MAPK3
MAPK8
MAPK9
MAPKAP1
MARCHF5
MDM2
MDM4
MEF2C
MEG3
MEG8
METTL14
MFN2
MGST1
MIB1
MIB2
MICU1
MIOX
MIR130B
MIR135B
MIR137
MIR15A
MIR17
MIR18A
MIR190A
MIR212
MIR214
MIR27A
MIR302A
MIR30B
MIR324
MIR335
MIR375
MIR424
MIR4443
MIR4715
MIR5096
MIR522
MIR539
MIR545
MIR670
MIR761
MIR9-1
MIR9-2
MIR9-3
MIR9-3HG
MLLT1
MLST8
MMD
MMP13
MPC1
MS4A15
MT1DP
MT1G
MT3
MTCH1
MTDH
MTF1
MTOR
MUC1
MYB
MYCN
NCF2
NCOA3
NCOA4
NDRG1
NEAT1
NEDD4
NEDD4L
NF2
NFE2L2
NFS1
NGB
NNMT
NOS2
NOX1
NOX3
NOX4
NOX5
NQO1
NR1D1
NR1D2
NR4A1
NR5A2
NRAS
NT5DC2
NUPR1
OIP5-AS1
OSBPL9
OTUB1
OXSR1
P4HB
PANX1
PANX2
PAQR3
PARK7
PARP1
PARP10
PARP11
PARP12
PARP14
PARP15
PARP16
PARP2
PARP3
PARP4
PARP6
PARP8
PARP9
PCK2
PDK4
PDSS2
PEBP1
PEDS1
PEX10
PEX12
PEX2
PEX3
PEX6
PGD
PGRMC1
PHF21A
PHKG2
PIEZO1
PIK3CA
PIR
PLA2G6
PLIN2
PLIN4
PML
POM121L12
POR
PPARA
PPARD
PPARG
PPP1R13L
PRDX1
PRDX6
PRKAA1
PRKAA2
PRKCA
PROK2
PROM2
PRR5
PSAT1
PTEN
PTGS2
PTPN18
PTPN6
PVT1
QSOX1
RARRES2
RB1
RBMS1
RELA
RGS4
RHEBP1
RICTOR
RIPK1
RNF113A
RPL8
RPTOR
RRM2
SAT1
SCD
SCP2
SELENOS
SENP1
SESN2
SETD1B
SIAH2
SIRT1
SIRT2
SIRT3
SIRT6
SLC11A2
SLC16A1
SLC1A4
SLC1A5
SLC25A28
SLC2A1
SLC2A12
SLC2A14
SLC2A3
SLC2A6
SLC2A8
SLC38A1
SLC39A14
SLC39A7
SLC3A2
SLC40A1
SLC7A11
SLC7A5
SMAD7
SMG9
SMPD1
SNCA
SNORA16A
SNX4
SNX5
SOCS1
SOX2
SP1
SQSTM1
SRC
SREBF1
SREBF2
SRSF9
SRXN1
STAT3
STEAP3
STING1
STK11
STMN1
SUV39H1
TAFAZZIN
TBK1
TERT
TF
TFAM
TFAP2A
TFAP2C
TFR2
TFRC
TGFB1
TGFBR1
TIMM9
TIMP1
TLR4
TMBIM4
TMEM161B-DT
TMSB4X
TMSB4Y
TNFAIP3
TOR2A
TP53
TP63
TRIB2
TRIB3
TRIM21
TRIM26
TRIM46
TSC1
TSC22D3
TTPA
TUBE1
TXN
TXNIP
TXNRD1
TYRO3
UBC
ULK1
ULK2
USP11
USP35
USP7
VCP
VDAC2
VDR
VEGFA
VLDLR
WIPI1
WIPI2
WWTR1
XBP1
YAP1
YTHDC2
YWHAE
YY1AP1
ZEB1
ZFAS1
ZFP36
ZFP69B
ZNF419
