# Supplementary material for: PDP1 related ferroptosis risk signature indicates distinct immune microenvironment and prognosis of breast cancer patients
Source: Front Pharmacol. 2025 Apr 23;16:1551325. doi: 10.3389/fphar.2025.1551325 (PMC12055530; doi:10.3389/fphar.2025.1551325)
Supplement: Supplementary file 7 [file DataSheet2.xlsx]

## Sheet: KEGG
ID	Description	GeneRatio	BgRatio	pvalue	p.adjust	qvalue	geneID	Count
hsa04145	Phagosome	10/144	152/8586	0.000226998	0.0310076	0.0287329	8411/528/3920/4481/3685/525/7037/4973/4360/2214	10
hsa01240	Biosynthesis of cofactors	10/144	153/8586	0.000239441	0.0310076	0.0287329	8564/8630/8836/1728/586/7358/8942/6999/195814/54490	10
hsa05215	Prostate cancer	7/144	97/8586	0.00117766	0.101671	0.0942124	5925/9134/56034/2263/2064/3480/367	7
hsa05205	Proteoglycans in cancer	10/144	205/8586	0.00230504	0.149252	0.138303	817/3091/6382/3685/5567/4060/2064/3480/7474/10451	10
hsa04216	Ferroptosis	4/144	41/8586	0.00474851	0.204977	0.18994	2180/7037/30061/1356	4
hsa05219	Bladder cancer	4/144	41/8586	0.00474851	0.204977	0.18994	5925/2064/3576/4312	4
hsa04974	Protein digestion and absorption	6/144	103/8586	0.00756927	0.280063	0.259518	85301/1300/1295/1301/6505/1359	6
hsa04066	HIF-1 signaling pathway	6/144	109/8586	0.0098829	0.29734	0.275528	817/1977/3091/7037/2064/3480	6
hsa01521	EGFR tyrosine kinase inhibitor resistance	5/144	79/8586	0.0103323	0.29734	0.275528	1977/56034/2263/2064/3480	5
hsa00510	N-Glycan biosynthesis	4/144	53/8586	0.011767	0.304767	0.282409	201595/79644/2530/4121	4
hsa04934	Cushing syndrome	7/144	155/8586	0.0153112	0.317752	0.294442	817/57552/5925/9134/5567/7474/107	7
hsa04062	Chemokine signaling pathway	8/144	192/8586	0.0153412	0.317752	0.294442	59345/5567/6373/3576/10451/3627/6355/107	8
hsa04919	Thyroid hormone signaling pathway	6/144	121/8586	0.015949	0.317752	0.294442	3091/3685/5567/7068/1734/1733	6
hsa04657	IL-17 signaling pathway	5/144	94/8586	0.0206419	0.333465	0.309003	6279/3576/3627/4312/6280	5
hsa04114	Oocyte meiosis	6/144	131/8586	0.0226671	0.333465	0.309003	817/9134/5567/3480/367/107	6
hsa04713	Circadian entrainment	5/144	97/8586	0.023297	0.333465	0.309003	817/59345/5567/107/2891	5
hsa01522	Endocrine resistance	5/144	98/8586	0.0242289	0.333465	0.309003	5925/5567/2064/3480/107	5
hsa04750	Inflammatory mediator regulation of TRP channels	5/144	98/8586	0.0242289	0.333465	0.309003	817/2150/5734/5567/107	5
hsa04720	Long-term potentiation	4/144	67/8586	0.0257599	0.333465	0.309003	817/5567/107/2891	4
hsa00830	Retinol metabolism	4/144	68/8586	0.0270243	0.333465	0.309003	8630/157506/195814/54490	4
hsa04972	Pancreatic secretion	5/144	102/8586	0.0281958	0.333465	0.309003	5874/3778/9635/107/1359	5
hsa04924	Renin secretion	4/144	69/8586	0.0283252	0.333465	0.309003	3778/5734/5567/9635	4
hsa00380	Tryptophan metabolism	3/144	42/8586	0.0329477	0.355561	0.329477	8564/8942/6999	3
hsa00513	Various types of N-glycan biosynthesis	3/144	42/8586	0.0329477	0.355561	0.329477	201595/2530/4121	3
hsa04620	Toll-like receptor signaling pathway	5/144	108/8586	0.0348814	0.361372	0.334862	51311/6373/3929/3576/3627	5
hsa04151	PI3K-Akt signaling pathway	11/144	359/8586	0.0386334	0.384848	0.356616	1977/3685/9134/59345/56034/2263/2064/3480/3694/4915/2690	11
hsa04721	Synaptic vesicle cycle	4/144	78/8586	0.0417023	0.391442	0.362726	528/525/10815/6505	4
hsa00100	Steroid biosynthesis	2/144	20/8586	0.0435726	0.391442	0.362726	3988/6307	2
hsa04724	Glutamatergic synapse	5/144	115/8586	0.0438294	0.391442	0.362726	59345/5567/107/6505/2891	5
hsa04150	mTOR signaling pathway	6/144	156/8586	0.047136	0.39456	0.365616	528/1977/525/64798/3480/7474	6
hsa00770	Pantothenate and CoA biosynthesis	2/144	21/8586	0.0476408	0.39456	0.365616	1806/586	2

## Sheet: GO
ONTOLOGY	ID	Description	GeneRatio	BgRatio	pvalue	p.adjust	qvalue	geneID	Count
BP	GO:0097530	granulocyte migration	13/260	156/18614	3.01863e-07	0.000371935	0.00032336	PDE4B/PTGER4/CXCL11/SAA1/LBP/S100A8/CXCL8/VAV3/CXADR/CXCL10/CCL8/CXCL17/S100A9	13
BP	GO:0030593	neutrophil chemotaxis	11/260	107/18614	3.03465e-07	0.000371935	0.00032336	PDE4B/CXCL11/SAA1/LBP/S100A8/CXCL8/VAV3/CXADR/CXCL10/CCL8/S100A9	11
BP	GO:0071621	granulocyte chemotaxis	12/260	131/18614	3.11765e-07	0.000371935	0.00032336	PDE4B/CXCL11/SAA1/LBP/S100A8/CXCL8/VAV3/CXADR/CXCL10/CCL8/CXCL17/S100A9	12
BP	GO:0030595	leukocyte chemotaxis	15/260	241/18614	1.59337e-06	0.00131806	0.00114592	PDE4B/F2RL1/CXCL11/SAA1/GREM1/LBP/WNT5A/S100A8/CXCL8/VAV3/CXADR/CXCL10/CCL8/CXCL17/S100A9	15
BP	GO:1990266	neutrophil migration	11/260	128/18614	1.84139e-06	0.00131806	0.00114592	PDE4B/CXCL11/SAA1/LBP/S100A8/CXCL8/VAV3/CXADR/CXCL10/CCL8/S100A9	11
BP	GO:0097529	myeloid leukocyte migration	14/260	241/18614	7.89316e-06	0.00444342	0.00386311	PDE4B/PTGER4/CXCL11/SAA1/GREM1/LBP/S100A8/CXCL8/VAV3/CXADR/CXCL10/CCL8/CXCL17/S100A9	14
BP	GO:0060326	cell chemotaxis	16/260	312/18614	8.69069e-06	0.00444342	0.00386311	PDE4B/F2RL1/CXCL11/SAA1/GREM1/LBP/WNT5A/S100A8/LOX/CXCL8/VAV3/CXADR/CXCL10/CCL8/CXCL17/S100A9	16
BP	GO:0033674	positive regulation of kinase activity	19/260	430/18614	1.06375e-05	0.00475897	0.00413744	ADAM9/CD24/PDCD10/TPD52L1/ACSL1/CEMIP/PDGFC/FGFR2/ECT2/ERBB2/IGF1R/NTRK2/GREM1/WNT5A/VAV3/DOK7/GHR/DKK1/SLC1A1	19
BP	GO:0002237	response to molecule of bacterial origin	17/260	366/18614	1.65492e-05	0.00626284	0.00544491	KMO/ADAM9/CD24/DUSP10/NQO1/PDE4B/PTGER4/FGFR2/MRC1/XBP1/CXCL11/LBP/WNT5A/S100A8/CXCL8/CXCL10/S100A9	17
BP	GO:0060571	morphogenesis of an epithelial fold	5/260	24/18614	1.74988e-05	0.00626284	0.00544491	HIF1A/FGFR2/RDH10/WNT5A/AR	5
BP	GO:0032496	response to lipopolysaccharide	16/260	345/18614	2.99478e-05	0.00899203	0.00781766	KMO/ADAM9/DUSP10/NQO1/PDE4B/PTGER4/FGFR2/MRC1/XBP1/CXCL11/LBP/WNT5A/S100A8/CXCL8/CXCL10/S100A9	16
BP	GO:0030199	collagen fibril organization	7/260	64/18614	3.01493e-05	0.00899203	0.00781766	P4HA1/RB1/COL27A1/LUM/GREM1/LOX/COL11A1	7
BP	GO:0043406	positive regulation of MAP kinase activity	9/260	117/18614	3.9156e-05	0.0107799	0.00937207	ADAM9/CD24/PDCD10/TPD52L1/PDGFC/ERBB2/WNT5A/GHR/DKK1	9
BP	GO:0060572	morphogenesis of an epithelial bud	4/260	15/18614	4.49767e-05	0.011498	0.00999633	FGFR2/RDH10/WNT5A/AR	4
BP	GO:0016331	morphogenesis of embryonic epithelium	10/260	152/18614	5.61101e-05	0.0133879	0.0116394	STK3/HIF1A/FGFR2/PRKACB/VANGL2/RDH10/SIX1/GREM1/WNT5A/AR	10
BP	GO:0010038	response to metal ion	16/260	367/18614	6.26273e-05	0.0140089	0.0121794	CPNE3/CAMK2D/NEK7/ADAM9/HIF1A/SDC1/TFRC/KCNMA1/NQO1/BNIP3/ECT2/WNT5A/S100A8/SLC40A1/ADCY1/SLC1A1	16
BP	GO:0060688	regulation of morphogenesis of a branching structure	6/260	51/18614	7.45546e-05	0.0156959	0.013646	FGFR2/NTN4/SIX1/GREM1/WNT5A/AR	6
BP	GO:0071902	positive regulation of protein serine/threonine kinase activity	11/260	195/18614	9.70353e-05	0.0183756	0.0159757	ADAM9/CD24/PDCD10/TPD52L1/ACSL1/CEMIP/PDGFC/ERBB2/WNT5A/GHR/DKK1	11
BP	GO:0060602	branch elongation of an epithelium	4/260	18/18614	9.75513e-05	0.0183756	0.0159757	FGFR2/RDH10/SIX1/WNT5A	4
BP	GO:0001763	morphogenesis of a branching structure	11/260	203/18614	0.000138534	0.0224568	0.0195239	SEMA3C/FGFR2/NTN4/MSX2/RDH10/SIX1/GREM1/WNT5A/FGF13/SOX10/AR	11
BP	GO:0050900	leukocyte migration	16/260	393/18614	0.000138709	0.0224568	0.0195239	PDE4B/F2RL1/PTGER4/CXCL11/SAA1/GREM1/LBP/WNT5A/S100A8/CXCL8/VAV3/CXADR/CXCL10/CCL8/CXCL17/S100A9	16
BP	GO:0003151	outflow tract morphogenesis	7/260	82/18614	0.000149084	0.0224568	0.0195239	HIF1A/SEMA3C/FGFR2/MSX2/SIX1/WNT5A/NPY1R	7
BP	GO:0042445	hormone metabolic process	12/260	241/18614	0.000154072	0.0224568	0.0195239	SRD5A3/HIF1A/HSD17B6/PAPSS2/RDH10/IGF1R/DIO2/SDR16C5/GHR/CPA3/UGT2B28/DIO1	12
BP	GO:0010092	specification of animal organ identity	5/260	37/18614	0.00015474	0.0224568	0.0195239	FGFR2/SIX1/WNT5A/AR/DKK1	5
BP	GO:0042060	wound healing	17/260	439/18614	0.000156865	0.0224568	0.0195239	HIF1A/PDCD10/SDC1/EPPK1/PAPSS2/F2RL1/FGFR2/XBP1/F13A1/MSX2/SAA1/ERBB2/ITGB6/WNT5A/S100A8/LOX/VAV3	17
BP	GO:0045860	positive regulation of protein kinase activity	15/260	366/18614	0.000208352	0.0271364	0.0235924	ADAM9/CD24/PDCD10/TPD52L1/ACSL1/CEMIP/PDGFC/ECT2/ERBB2/GREM1/WNT5A/DOK7/GHR/DKK1/SLC1A1	15
BP	GO:0035107	appendage morphogenesis	9/260	146/18614	0.000215749	0.0271364	0.0235924	ASPH/SEMA3C/FGFR2/MSX2/RDH10/GREM1/WNT5A/DKK1/TFAP2B	9
BP	GO:0035108	limb morphogenesis	9/260	146/18614	0.000215749	0.0271364	0.0235924	ASPH/SEMA3C/FGFR2/MSX2/RDH10/GREM1/WNT5A/DKK1/TFAP2B	9
BP	GO:0071634	regulation of transforming growth factor beta production	5/260	40/18614	0.000225753	0.0271364	0.0235924	CD24/HIF1A/ITGAV/LUM/ITGB6	5
BP	GO:0071900	regulation of protein serine/threonine kinase activity	15/260	369/18614	0.000227464	0.0271364	0.0235924	RB1/ADAM9/CD24/DUSP10/PDCD10/TPD52L1/CCNE2/ACSL1/CEMIP/PDGFC/ERBB2/WNT5A/PKIB/GHR/DKK1	15
BP	GO:0070997	neuron death	15/260	373/18614	0.000255293	0.029474	0.0256247	OXR1/KMO/RB1/HIF1A/NQO1/BNIP3/THRB/SIX1/NTRK2/TOX3/WNT5A/GHR/DKK1/TFAP2B/SLC1A1	15
BP	GO:1905330	regulation of morphogenesis of an epithelium	6/260	65/18614	0.000290529	0.0320092	0.0278287	NTN4/SIX1/GREM1/WNT5A/CXCL10/AR	6
BP	GO:0043405	regulation of MAP kinase activity	10/260	186/18614	0.000295628	0.0320092	0.0278287	ADAM9/CD24/DUSP10/PDCD10/TPD52L1/PDGFC/ERBB2/WNT5A/GHR/DKK1	10
BP	GO:0001759	organ induction	4/260	24/18614	0.00031714	0.0320092	0.0278287	SIX1/WNT5A/AR/DKK1	4
BP	GO:0071604	transforming growth factor beta production	5/260	43/18614	0.000319188	0.0320092	0.0278287	CD24/HIF1A/ITGAV/LUM/ITGB6	5
BP	GO:0061138	morphogenesis of a branching epithelium	10/260	188/18614	0.00032197	0.0320092	0.0278287	SEMA3C/FGFR2/NTN4/MSX2/RDH10/SIX1/GREM1/WNT5A/SOX10/AR	10
BP	GO:0042446	hormone biosynthetic process	6/260	67/18614	0.000342956	0.033174	0.0288415	SRD5A3/HIF1A/HSD17B6/IGF1R/DIO2/DIO1	6
BP	GO:0048645	animal organ formation	6/260	68/18614	0.000371803	0.0342693	0.0297937	FGFR2/RDH10/SIX1/WNT5A/AR/DKK1	6
BP	GO:0042659	regulation of cell fate specification	4/260	25/18614	0.000373429	0.0342693	0.0297937	ESRP1/WNT5A/AR/DKK1	4
BP	GO:0006568	tryptophan metabolic process	3/260	11/18614	0.000409111	0.0348621	0.030309	KMO/KYNU/TDO2	3
BP	GO:0060601	lateral sprouting from an epithelium	3/260	11/18614	0.000409111	0.0348621	0.030309	FGFR2/WNT5A/AR	3
BP	GO:0070189	kynurenine metabolic process	3/260	11/18614	0.000409111	0.0348621	0.030309	KMO/KYNU/TDO2	3
BP	GO:0090596	sensory organ morphogenesis	12/260	269/18614	0.00042103	0.0350434	0.0304667	STAU2/HIF1A/ATP6V1B1/FGFR2/THRB/SIX1/NTRK2/WNT5A/COL8A1/TFAP2B/COL11A1/SLC1A1	12
BP	GO:0060348	bone development	11/260	235/18614	0.000487375	0.0396435	0.034466	PAPSS2/COL27A1/PDGFC/PTGER4/FGFR2/MSX2/EPYC/ITGB6/GREM1/LOX/GHR	11
BP	GO:0061448	connective tissue development	12/260	275/18614	0.000512601	0.0407689	0.0354444	ARRDC3/RB1/HIF1A/COL27A1/XBP1/MSX2/EPYC/GREM1/WNT5A/LOX/GHR/COL11A1	12
BP	GO:0071248	cellular response to metal ion	10/260	200/18614	0.000524582	0.0408147	0.0354843	CPNE3/CAMK2D/NEK7/NQO1/BNIP3/ECT2/WNT5A/SLC40A1/ADCY1/SLC1A1	10
BP	GO:0003401	axis elongation	4/260	28/18614	0.000584873	0.0437657	0.0380499	FGFR2/RDH10/SIX1/WNT5A	4
BP	GO:0032732	positive regulation of interleukin-1 production	6/260	74/18614	0.000586967	0.0437657	0.0380499	TLR8/F2RL1/MNDA/SAA1/WNT5A/ORM1	6
BP	GO:0043410	positive regulation of MAPK cascade	17/260	495/18614	0.000625174	0.0456633	0.0396996	STK3/ADAM9/CD24/PDCD10/TPD52L1/F2RL1/PDGFC/FGFR2/ERBB2/IGF1R/NTRK2/WNT5A/CCL8/CXCL17/AR/GHR/DKK1	17
BP	GO:0003156	regulation of animal organ formation	4/260	29/18614	0.000671064	0.0470929	0.0409425	SIX1/WNT5A/AR/DKK1	4
BP	GO:0099170	postsynaptic modulation of chemical synaptic transmission	4/260	29/18614	0.000671064	0.0470929	0.0409425	RNF19A/EIF4E/WNT5A/SLC1A1	4
BP	GO:0006586	indolalkylamine metabolic process	3/260	13/18614	0.000694594	0.0478068	0.0415632	KMO/KYNU/TDO2	3
BP	GO:0072175	epithelial tube formation	8/260	138/18614	0.000723949	0.048887	0.0425023	STK3/HIF1A/FGFR2/PRKACB/VANGL2/SIX1/GREM1/WNT5A	8
BP	GO:0048638	regulation of developmental growth	13/260	328/18614	0.000747326	0.0495311	0.0430623	STK3/DUSP10/EPPK1/SEMA3C/SOCS2/FGFR2/SIX1/WNT5A/FGF13/CXADR/AR/GHR/NPY1R	13
BP	GO:0060603	mammary gland duct morphogenesis	4/260	30/18614	0.000765876	0.0498377	0.0433288	FGFR2/MSX2/WNT5A/AR	4
BP	GO:0050873	brown fat cell differentiation	5/260	53/18614	0.000849573	0.0533167	0.0463535	DUSP10/BNIP3/MB/SIX1/DIO2	5
BP	GO:0045926	negative regulation of growth	11/260	252/18614	0.000868358	0.0533167	0.0463535	STK3/OSGIN2/RB1/HIF1A/DUSP10/SEMA3C/SOCS2/GREM1/WNT5A/FGF13/CXADR	11
BP	GO:0033688	regulation of osteoblast proliferation	4/260	31/18614	0.000869772	0.0533167	0.0463535	ITGAV/FGFR2/IGF1R/GREM1	4
BP	GO:0050680	negative regulation of epithelial cell proliferation	9/260	177/18614	0.000878929	0.0533167	0.0463535	STK3/PEX2/RB1/DUSP10/PDCD10/EPPK1/FGFR2/WNT5A/AR	9
BP	GO:0048762	mesenchymal cell differentiation	11/260	255/18614	0.000956167	0.0570353	0.0495865	HIF1A/BAMBI/SEMA3C/FGFR2/MSX2/RDH10/SIX1/GREM1/WNT5A/FAM83D/SOX10	11
BP	GO:0048736	appendage development	9/260	182/18614	0.00106972	0.0601892	0.0523284	ASPH/SEMA3C/FGFR2/MSX2/RDH10/GREM1/WNT5A/DKK1/TFAP2B	9
BP	GO:0060173	limb development	9/260	182/18614	0.00106972	0.0601892	0.0523284	ASPH/SEMA3C/FGFR2/MSX2/RDH10/GREM1/WNT5A/DKK1/TFAP2B	9
BP	GO:0032352	positive regulation of hormone metabolic process	3/260	15/18614	0.00108242	0.0601892	0.0523284	HIF1A/RDH10/IGF1R	3
BP	GO:0051402	neuron apoptotic process	11/260	259/18614	0.00108456	0.0601892	0.0523284	OXR1/RB1/HIF1A/NQO1/BNIP3/THRB/SIX1/NTRK2/TOX3/TFAP2B/SLC1A1	11
BP	GO:0140962	multicellular organismal-level chemical homeostasis	5/260	56/18614	0.00109313	0.0601892	0.0523284	ATP6V1B1/PRKACB/ABCA12/ITGB6/SLC40A1	5
BP	GO:0001706	endoderm formation	5/260	57/18614	0.00118476	0.0629772	0.0547523	DUSP5/ITGAV/COL8A1/DKK1/COL11A1	5
BP	GO:0051592	response to calcium ion	8/260	149/18614	0.00119139	0.0629772	0.0547523	CPNE3/CAMK2D/ADAM9/SDC1/KCNMA1/ECT2/WNT5A/ADCY1	8
BP	GO:0048640	negative regulation of developmental growth	7/260	116/18614	0.00122474	0.0629772	0.0547523	STK3/DUSP10/SEMA3C/SOCS2/WNT5A/FGF13/CXADR	7
BP	GO:0090313	regulation of protein targeting to membrane	4/260	34/18614	0.0012406	0.0629772	0.0547523	CEMIP/ERBB2/PDZK1/SLC1A1	4
BP	GO:0110110	positive regulation of animal organ morphogenesis	4/260	34/18614	0.0012406	0.0629772	0.0547523	SIX1/WNT5A/AR/DKK1	4
BP	GO:0071222	cellular response to lipopolysaccharide	10/260	224/18614	0.00124934	0.0629772	0.0547523	KMO/ADAM9/PDE4B/MRC1/XBP1/CXCL11/LBP/WNT5A/CXCL8/CXCL10	10
BP	GO:0009074	aromatic amino acid family catabolic process	3/260	16/18614	0.00131853	0.0655417	0.0569819	KMO/KYNU/TDO2	3
BP	GO:0030510	regulation of BMP signaling pathway	7/260	118/18614	0.00135268	0.0663183	0.057657	TOB1/BAMBI/MSX2/GREM1/WNT5A/DKK1/TFAP2B	7
BP	GO:0031128	developmental induction	4/260	35/18614	0.00138546	0.0670076	0.0582563	SIX1/WNT5A/AR/DKK1	4
BP	GO:0050673	epithelial cell proliferation	16/260	488/18614	0.00145408	0.0692806	0.0602325	STK3/PEX2/RB1/LIPA/HIF1A/DUSP10/PDCD10/EPPK1/FGFR2/XBP1/SIX1/ERBB2/WNT5A/COL8A1/AR/SDR16C5	16
BP	GO:0035148	tube formation	8/260	154/18614	0.00147117	0.0692806	0.0602325	STK3/HIF1A/FGFR2/PRKACB/VANGL2/SIX1/GREM1/WNT5A	8
BP	GO:0033687	osteoblast proliferation	4/260	36/18614	0.00154172	0.0694977	0.0604212	ITGAV/FGFR2/IGF1R/GREM1	4
BP	GO:0090150	establishment of protein localization to membrane	11/260	271/18614	0.00155771	0.0694977	0.0604212	LYPLA1/EMC2/TRAM1/SGTB/BLZF1/CD24/CEMIP/ERBB2/CPLX1/PDZK1/SLC1A1	11
BP	GO:0071241	cellular response to inorganic substance	10/260	231/18614	0.00157152	0.0694977	0.0604212	CPNE3/CAMK2D/NEK7/NQO1/BNIP3/ECT2/WNT5A/SLC40A1/ADCY1/SLC1A1	10
BP	GO:0017014	protein nitrosylation	3/260	17/18614	0.00158463	0.0694977	0.0604212	OXR1/S100A8/S100A9	3
BP	GO:0018119	peptidyl-cysteine S-nitrosylation	3/260	17/18614	0.00158463	0.0694977	0.0604212	OXR1/S100A8/S100A9	3
BP	GO:0007584	response to nutrient	8/260	156/18614	0.0015967	0.0694977	0.0604212	ACSL1/TFRC/NQO1/XBP1/IGF1R/KYNU/AGL/CXCL10	8
BP	GO:0030198	extracellular matrix organization	12/260	314/18614	0.00161171	0.0694977	0.0604212	P4HA1/RB1/COL27A1/NTN4/LUM/SLC2A10/GREM1/COL10A1/LOX/COL8A1/MMP1/COL11A1	12
BP	GO:0043062	extracellular structure organization	12/260	315/18614	0.00165522	0.0700039	0.0608613	P4HA1/RB1/COL27A1/NTN4/LUM/SLC2A10/GREM1/COL10A1/LOX/COL8A1/MMP1/COL11A1	12
BP	GO:0048592	eye morphogenesis	8/260	157/18614	0.00166257	0.0700039	0.0608613	STAU2/HIF1A/THRB/NTRK2/WNT5A/COL8A1/TFAP2B/SLC1A1	8
BP	GO:0022612	gland morphogenesis	7/260	123/18614	0.00171842	0.0715142	0.0621744	SEMA3C/FGFR2/NTN4/XBP1/MSX2/WNT5A/AR	7
BP	GO:0045229	external encapsulating structure organization	12/260	317/18614	0.00174516	0.0717921	0.062416	P4HA1/RB1/COL27A1/NTN4/LUM/SLC2A10/GREM1/COL10A1/LOX/COL8A1/MMP1/COL11A1	12
BP	GO:0032731	positive regulation of interleukin-1 beta production	5/260	63/18614	0.00185857	0.0746715	0.0649194	TLR8/F2RL1/MNDA/WNT5A/ORM1	5
BP	GO:0035970	peptidyl-threonine dephosphorylation	3/260	18/18614	0.00188204	0.0746715	0.0649194	PDP1/DUSP10/DUSP5	3
BP	GO:0060485	mesenchyme development	12/260	320/18614	0.00188756	0.0746715	0.0649194	HIF1A/BAMBI/SEMA3C/FGFR2/MSX2/RDH10/SIX1/GREM1/WNT5A/FAM83D/SOX10/DKK1	12
BP	GO:0071219	cellular response to molecule of bacterial origin	10/260	237/18614	0.00189861	0.0746715	0.0649194	KMO/ADAM9/PDE4B/MRC1/XBP1/CXCL11/LBP/WNT5A/CXCL8/CXCL10	10
BP	GO:0001838	embryonic epithelial tube formation	7/260	126/18614	0.00197214	0.0758954	0.0659834	STK3/HIF1A/PRKACB/VANGL2/SIX1/GREM1/WNT5A	7
BP	GO:0002688	regulation of leukocyte chemotaxis	7/260	126/18614	0.00197214	0.0758954	0.0659834	F2RL1/GREM1/LBP/WNT5A/CXCL8/CXCL10/CXCL17	7
BP	GO:0048247	lymphocyte chemotaxis	5/260	64/18614	0.00199347	0.0759002	0.0659876	CXCL11/SAA1/WNT5A/CXCL10/CCL8	5
BP	GO:0001704	formation of primary germ layer	7/260	127/18614	0.00206285	0.0769057	0.0668618	DUSP5/ITGAV/FGFR2/WNT5A/COL8A1/DKK1/COL11A1	7
BP	GO:0048593	camera-type eye morphogenesis	7/260	127/18614	0.00206285	0.0769057	0.0668618	HIF1A/THRB/NTRK2/WNT5A/COL8A1/TFAP2B/SLC1A1	7
BP	GO:0002523	leukocyte migration involved in inflammatory response	3/260	19/18614	0.00221201	0.0799214	0.0694836	LBP/S100A8/S100A9	3
BP	GO:2000434	regulation of protein neddylation	3/260	19/18614	0.00221201	0.0799214	0.0694836	COPS5/COPS4/HIF1A	3
BP	GO:2000027	regulation of animal organ morphogenesis	7/260	129/18614	0.00225395	0.0799214	0.0694836	NTN4/VANGL2/SIX1/GREM1/WNT5A/AR/DKK1	7
BP	GO:1901214	regulation of neuron death	12/260	327/18614	0.00225725	0.0799214	0.0694836	OXR1/KMO/HIF1A/NQO1/SIX1/NTRK2/TOX3/WNT5A/GHR/DKK1/TFAP2B/SLC1A1	12
BP	GO:0051216	cartilage development	9/260	203/18614	0.0022695	0.0799214	0.0694836	RB1/HIF1A/COL27A1/MSX2/EPYC/GREM1/WNT5A/GHR/COL11A1	9
BP	GO:0002690	positive regulation of leukocyte chemotaxis	6/260	96/18614	0.00227773	0.0799214	0.0694836	F2RL1/LBP/WNT5A/CXCL8/CXCL10/CXCL17	6
BP	GO:0003205	cardiac chamber development	8/260	166/18614	0.00235724	0.0819083	0.071211	TMEM65/HIF1A/SEMA3C/FGFR2/MSX2/IGF1R/WNT5A/COL11A1	8
BP	GO:0045444	fat cell differentiation	10/260	246/18614	0.00249038	0.0849871	0.0738877	STK3/DUSP10/BNIP3/MB/XBP1/MSX2/SIX1/DIO2/WNT5A/TFAP2B	10
BP	GO:0036498	IRE1-mediated unfolded protein response	3/260	20/18614	0.0025757	0.0849871	0.0738877	COPS5/DNAJB9/XBP1	3
BP	GO:0060749	mammary gland alveolus development	3/260	20/18614	0.0025757	0.0849871	0.0738877	HIF1A/SOCS2/AR	3
BP	GO:0061377	mammary gland lobule development	3/260	20/18614	0.0025757	0.0849871	0.0738877	HIF1A/SOCS2/AR	3
BP	GO:0097284	hepatocyte apoptotic process	3/260	20/18614	0.0025757	0.0849871	0.0738877	STK3/RB1/IGF1R	3
BP	GO:0061180	mammary gland epithelium development	5/260	68/18614	0.00260533	0.0849871	0.0738877	HIF1A/FGFR2/MSX2/WNT5A/AR	5
BP	GO:0034599	cellular response to oxidative stress	11/260	290/18614	0.00264247	0.0849871	0.0738877	STAU2/OXR1/GSKIP/TP53INP1/FUT8/HIF1A/PDCD10/NQO1/BNIP3/ECT2/SLC1A1	11
BP	GO:1990868	response to chemokine	6/260	99/18614	0.00265956	0.0849871	0.0738877	HIF1A/CXCL11/LOX/CXCL8/CXCL10/CCL8	6
BP	GO:1990869	cellular response to chemokine	6/260	99/18614	0.00265956	0.0849871	0.0738877	HIF1A/CXCL11/LOX/CXCL8/CXCL10/CCL8	6
BP	GO:0060562	epithelial tube morphogenesis	12/260	334/18614	0.00268414	0.0850137	0.0739108	STK3/HIF1A/FGFR2/PRKACB/VANGL2/MSX2/RDH10/SIX1/GREM1/WNT5A/CXCL10/AR	12
BP	GO:0007254	JNK cascade	8/260	170/18614	0.00273097	0.0853936	0.0742411	STK3/COPS5/DUSP10/TPD52L1/F2RL1/PTGER4/IGF1R/WNT5A	8
BP	GO:0010453	regulation of cell fate commitment	4/260	42/18614	0.00274413	0.0853936	0.0742411	ESRP1/WNT5A/AR/DKK1	4
BP	GO:0060537	muscle tissue development	14/260	426/18614	0.00277799	0.0853936	0.0742411	RB1/SEMA3C/NEBL/FGFR2/MSX2/SIX1/GREM1/WNT5A/LOX/ZBTB18/CXADR/DKK1/TFAP2B/COL11A1	14
BP	GO:0048565	digestive tract development	7/260	134/18614	0.00279158	0.0853936	0.0742411	RB1/HIF1A/PDGFC/FGFR2/WNT5A/CXCL8/SOX10	7
BP	GO:0060541	respiratory system development	9/260	211/18614	0.00294069	0.0872519	0.0758567	LIPA/FGFR2/THRB/RDH10/ABCA12/SIX1/ITGB6/WNT5A/LOX	9
BP	GO:0030514	negative regulation of BMP signaling pathway	5/260	70/18614	0.00295759	0.0872519	0.0758567	TOB1/BAMBI/GREM1/WNT5A/DKK1	5
BP	GO:0001503	ossification	14/260	429/18614	0.00295855	0.0872519	0.0758567	SGMS2/HIF1A/ATP6V1B1/TOB1/BAMBI/PTGER4/FGFR2/MSX2/GREM1/WNT5A/LOX/CLEC3A/DKK1/COL11A1	14
BP	GO:1902074	response to salt	13/260	383/18614	0.00296043	0.0872519	0.0758567	CPNE3/CAMK2D/NEK7/ADAM9/SDC1/KCNMA1/ECT2/SIX1/IGF1R/WNT5A/GHR/ADCY1/SLC1A1	13
BP	GO:0060445	branching involved in salivary gland morphogenesis	3/260	21/18614	0.00297422	0.0872519	0.0758567	SEMA3C/FGFR2/NTN4	3
BP	GO:0030879	mammary gland development	7/260	136/18614	0.00303221	0.0882298	0.0767069	HIF1A/SOCS2/FGFR2/XBP1/MSX2/WNT5A/AR	7
BP	GO:0006979	response to oxidative stress	14/260	434/18614	0.00328084	0.0946946	0.0823274	STAU2/OXR1/RRM2B/GSKIP/TP53INP1/ADAM9/FUT8/HIF1A/PDCD10/SDC1/NQO1/BNIP3/ECT2/SLC1A1	14
BP	GO:0060444	branching involved in mammary gland duct morphogenesis	3/260	22/18614	0.0034086	0.0972161	0.0845196	MSX2/WNT5A/AR	3
BP	GO:0046328	regulation of JNK cascade	7/260	139/18614	0.00342253	0.0972161	0.0845196	STK3/COPS5/DUSP10/TPD52L1/F2RL1/IGF1R/WNT5A	7
BP	GO:0097193	intrinsic apoptotic signaling pathway	11/260	301/18614	0.00350809	0.0988586	0.0859476	SGMS1/RRM2B/GSKIP/SGPP1/CD24/HIF1A/PDCD10/BNIP3/XBP1/S100A8/S100A9	11
BP	GO:0060443	mammary gland morphogenesis	4/260	45/18614	0.0035356	0.0988586	0.0859476	FGFR2/MSX2/WNT5A/AR	4
BP	GO:0014706	striated muscle tissue development	10/260	259/18614	0.00359757	0.0998115	0.086776	SEMA3C/NEBL/FGFR2/MSX2/GREM1/WNT5A/LOX/CXADR/DKK1/COL11A1	10
BP	GO:0009410	response to xenobiotic stimulus	14/260	440/18614	0.003705	0.102001	0.08868	NCEH1/RB1/ACSL1/TFRC/NQO1/SEMA3C/PDE4B/LOX/VAV3/SOX10/ADCY1/TFAP2B/SLC1A1/UGT2B28	14
BP	GO:1901616	organic hydroxy compound catabolic process	5/260	74/18614	0.00376334	0.102817	0.0893887	SRD5A3/HSD17B6/INPP4B/DIO2/ALDH3B2	5
BP	GO:0062197	cellular response to chemical stress	12/260	349/18614	0.0038215	0.102956	0.0895096	STAU2/OXR1/GSKIP/TP53INP1/FUT8/HIF1A/PDCD10/NQO1/BNIP3/ECT2/EFHD1/SLC1A1	12
BP	GO:0035272	exocrine system development	4/260	46/18614	0.00383048	0.102956	0.0895096	SEMA3C/FGFR2/NTN4/SOX10	4
BP	GO:0046716	muscle cell cellular homeostasis	3/260	23/18614	0.00387981	0.102956	0.0895096	LAMP2/HIF1A/LOX	3
BP	GO:0003007	heart morphogenesis	10/260	262/18614	0.00390152	0.102956	0.0895096	HIF1A/SEMA3C/FGFR2/VANGL2/MSX2/SIX1/WNT5A/DKK1/COL11A1/NPY1R	10
BP	GO:1901655	cellular response to ketone	6/260	107/18614	0.00391226	0.102956	0.0895096	EIF4E/PTGER4/IGF1R/SOX10/AR/ADCY1	6
BP	GO:0007178	transmembrane receptor protein serine/threonine kinase signaling pathway	13/260	398/18614	0.00409321	0.106727	0.0927884	NCEH1/ADAM9/FUT8/TOB1/BAMBI/SLC2A10/MSX2/ITGB6/GREM1/WNT5A/LOX/DKK1/TFAP2B	13
BP	GO:0071216	cellular response to biotic stimulus	10/260	264/18614	0.00411521	0.106727	0.0927884	KMO/ADAM9/PDE4B/MRC1/XBP1/CXCL11/LBP/WNT5A/CXCL8/CXCL10	10
BP	GO:0043588	skin development	11/260	308/18614	0.0041682	0.107324	0.093307	ARRDC3/SGPP1/ADAM9/FGFR2/SLC2A10/MSX2/ABCA12/ITGB6/WNT5A/DKK1/TFAP2B	11
BP	GO:0009100	glycoprotein metabolic process	13/260	401/18614	0.00435717	0.110615	0.0961688	DPY19L4/RNF139/STT3B/TMTC3/SRD5A3/FUT8/HIF1A/MAN1A1/GALNT7/UGDH/SLC2A10/HS6ST2/COL11A1	13
BP	GO:0002053	positive regulation of mesenchymal cell proliferation	3/260	24/18614	0.00438876	0.110615	0.0961688	FGFR2/SIX1/WNT5A	3
BP	GO:0042430	indole-containing compound metabolic process	3/260	24/18614	0.00438876	0.110615	0.0961688	KMO/KYNU/TDO2	3
BP	GO:0006953	acute-phase response	4/260	48/18614	0.00446933	0.110621	0.0961735	TFRC/SAA1/LBP/ORM1	4
BP	GO:0035987	endodermal cell differentiation	4/260	48/18614	0.00446933	0.110621	0.0961735	ITGAV/COL8A1/DKK1/COL11A1	4
BP	GO:0055123	digestive system development	7/260	146/18614	0.0044817	0.110621	0.0961735	RB1/HIF1A/PDGFC/FGFR2/WNT5A/CXCL8/SOX10	7
BP	GO:0030324	lung development	8/260	186/18614	0.00470921	0.114805	0.099811	LIPA/FGFR2/THRB/RDH10/ABCA12/ITGB6/WNT5A/LOX	8
BP	GO:0035418	protein localization to synapse	5/260	78/18614	0.00471536	0.114805	0.099811	STAU2/RAB27B/ERBB2/CPLX1/WNT5A	5
BP	GO:0007229	integrin-mediated signaling pathway	6/260	112/18614	0.00488996	0.118251	0.102808	ADAM9/FUT8/ITGAV/SLC2A10/ITGB6/VAV3	6
BP	GO:0003148	outflow tract septum morphogenesis	3/260	25/18614	0.0049363	0.118571	0.103085	SEMA3C/FGFR2/MSX2	3
BP	GO:0002062	chondrocyte differentiation	6/260	113/18614	0.00510524	0.121811	0.105902	RB1/HIF1A/COL27A1/MSX2/GREM1/COL11A1	6
BP	GO:0048546	digestive tract morphogenesis	4/260	50/18614	0.00517628	0.121937	0.106012	HIF1A/FGFR2/WNT5A/SOX10	4
BP	GO:0071466	cellular response to xenobiotic stimulus	8/260	189/18614	0.00517865	0.121937	0.106012	NCEH1/RB1/ACSL1/TFRC/NQO1/PDE4B/SOX10/UGT2B28	8
BP	GO:0002526	acute inflammatory response	6/260	114/18614	0.0053274	0.123368	0.107256	TFRC/SAA1/LBP/S100A8/ORM1/FCGR3A	6
BP	GO:0051963	regulation of synapse assembly	6/260	114/18614	0.0053274	0.123368	0.107256	STAU2/AMIGO2/SIX1/NTRK2/WNT5A/DKK1	6
BP	GO:0030323	respiratory tube development	8/260	190/18614	0.00534282	0.123368	0.107256	LIPA/FGFR2/THRB/RDH10/ABCA12/ITGB6/WNT5A/LOX	8
BP	GO:0060343	trabecula formation	3/260	26/18614	0.00552323	0.125909	0.109465	MSX2/GREM1/SLC40A1	3
BP	GO:0060740	prostate gland epithelium morphogenesis	3/260	26/18614	0.00552323	0.125909	0.109465	FGFR2/WNT5A/AR	3
BP	GO:0032872	regulation of stress-activated MAPK cascade	8/260	193/18614	0.00585928	0.132724	0.11539	STK3/COPS5/DUSP10/PDCD10/TPD52L1/F2RL1/IGF1R/WNT5A	8
BP	GO:0007157	heterophilic cell-cell adhesion via plasma membrane cell adhesion molecules	4/260	52/18614	0.00595445	0.134031	0.116527	AMIGO2/ALCAM/CXADR/CEACAM6	4
BP	GO:0007492	endoderm development	5/260	83/18614	0.0061316	0.135683	0.117962	DUSP5/ITGAV/COL8A1/DKK1/COL11A1	5
BP	GO:0010818	T cell chemotaxis	3/260	27/18614	0.00615028	0.135683	0.117962	CXCL11/WNT5A/CXCL10	3
BP	GO:0042537	benzene-containing compound metabolic process	3/260	27/18614	0.00615028	0.135683	0.117962	KMO/KYNU/TDO2	3
BP	GO:0043524	negative regulation of neuron apoptotic process	7/260	155/18614	0.00618654	0.135683	0.117962	OXR1/HIF1A/SIX1/NTRK2/TOX3/TFAP2B/SLC1A1	7
BP	GO:0050678	regulation of epithelial cell proliferation	13/260	419/18614	0.0062438	0.135683	0.117962	STK3/PEX2/RB1/HIF1A/DUSP10/PDCD10/EPPK1/FGFR2/XBP1/SIX1/ERBB2/WNT5A/AR	13
BP	GO:0051403	stress-activated MAPK cascade	9/260	237/18614	0.00625527	0.135683	0.117962	STK3/COPS5/DUSP10/PDCD10/TPD52L1/F2RL1/PTGER4/IGF1R/WNT5A	9
BP	GO:0001558	regulation of cell growth	13/260	420/18614	0.00636516	0.13581	0.118073	EBAG9/CAMK2D/NANOS1/OSGIN2/RB1/SEMA3C/SOCS2/ERBB2/GREM1/WNT5A/S100A8/FGF13/S100A9	13
BP	GO:0051961	negative regulation of nervous system development	7/260	156/18614	0.00640217	0.13581	0.118073	RB1/DUSP10/SEMA3C/WNT5A/FGF13/SOX10/DKK1	7
BP	GO:0007369	gastrulation	8/260	196/18614	0.00641292	0.13581	0.118073	DUSP5/ITGAV/FGFR2/UGDH/WNT5A/COL8A1/DKK1/COL11A1	8
BP	GO:0070302	regulation of stress-activated protein kinase signaling cascade	8/260	196/18614	0.00641292	0.13581	0.118073	STK3/COPS5/DUSP10/PDCD10/TPD52L1/F2RL1/IGF1R/WNT5A	8
BP	GO:0030278	regulation of ossification	6/260	119/18614	0.00654569	0.137806	0.119808	SGMS2/HIF1A/PTGER4/GREM1/WNT5A/DKK1	6
BP	GO:0048754	branching morphogenesis of an epithelial tube	7/260	157/18614	0.00662335	0.138626	0.120521	FGFR2/MSX2/RDH10/SIX1/GREM1/WNT5A/AR	7
BP	GO:0043200	response to amino acid	6/260	120/18614	0.00681174	0.138648	0.120541	NQO1/PDGFC/XBP1/SIX1/IGF1R/NTRK2	6
BP	GO:0034063	stress granule assembly	3/260	28/18614	0.00681813	0.138648	0.120541	YTHDF3/G3BP2/GRB7	3
BP	GO:0045116	protein neddylation	3/260	28/18614	0.00681813	0.138648	0.120541	COPS5/COPS4/HIF1A	3
BP	GO:0060512	prostate gland morphogenesis	3/260	28/18614	0.00681813	0.138648	0.120541	FGFR2/WNT5A/AR	3
BP	GO:0090314	positive regulation of protein targeting to membrane	3/260	28/18614	0.00681813	0.138648	0.120541	CEMIP/ERBB2/PDZK1	3
BP	GO:0003416	endochondral bone growth	3/260	29/18614	0.00752741	0.150865	0.131162	COL27A1/FGFR2/MSX2	3
BP	GO:0090025	regulation of monocyte chemotaxis	3/260	29/18614	0.00752741	0.150865	0.131162	GREM1/CXCL10/CXCL17	3
BP	GO:2001233	regulation of apoptotic signaling pathway	12/260	381/18614	0.00754537	0.150865	0.131162	STK3/SGMS1/RRM2B/RB1/HIF1A/ITGAV/TPD52L1/DEPTOR/XBP1/S100A8/AR/S100A9	12
BP	GO:0043244	regulation of protein-containing complex disassembly	6/260	123/18614	0.0076569	0.152205	0.132327	ASPH/CAPZA2/BNIP3/F2RL1/IGF1R/FGF13	6
BP	GO:0031098	stress-activated protein kinase signaling cascade	9/260	245/18614	0.00770659	0.152205	0.132327	STK3/COPS5/DUSP10/PDCD10/TPD52L1/F2RL1/PTGER4/IGF1R/WNT5A	9
BP	GO:0071277	cellular response to calcium ion	5/260	88/18614	0.0078231	0.152205	0.132327	CPNE3/CAMK2D/ECT2/WNT5A/ADCY1	5
BP	GO:1902075	cellular response to salt	8/260	204/18614	0.00808356	0.152205	0.132327	CPNE3/CAMK2D/NEK7/ECT2/SIX1/WNT5A/ADCY1/SLC1A1	8
BP	GO:0045785	positive regulation of cell adhesion	14/260	482/18614	0.00808789	0.152205	0.132327	RIN2/ADAM9/CD24/DUSP10/ITGAV/TFRC/XBP1/EDIL3/SAA1/ERBB2/WNT5A/COL8A1/VAV3/CEACAM6	14
BP	GO:0003129	heart induction	2/260	10/18614	0.00812271	0.152205	0.132327	WNT5A/DKK1	2
BP	GO:0006702	androgen biosynthetic process	2/260	10/18614	0.00812271	0.152205	0.132327	SRD5A3/HSD17B6	2
BP	GO:0043353	enucleate erythrocyte differentiation	2/260	10/18614	0.00812271	0.152205	0.132327	RB1/MB	2
BP	GO:0046886	positive regulation of hormone biosynthetic process	2/260	10/18614	0.00812271	0.152205	0.132327	HIF1A/IGF1R	2
BP	GO:0060346	bone trabecula formation	2/260	10/18614	0.00812271	0.152205	0.132327	MSX2/GREM1	2
BP	GO:0072172	mesonephric tubule formation	2/260	10/18614	0.00812271	0.152205	0.132327	SIX1/GREM1	2
BP	GO:1901725	regulation of histone deacetylase activity	2/260	10/18614	0.00812271	0.152205	0.132327	CAMK2D/PRMT6	2
BP	GO:0006882	intracellular zinc ion homeostasis	3/260	30/18614	0.00827869	0.15352	0.13347	S100A8/SLC1A1/S100A9	3
BP	GO:1900101	regulation of endoplasmic reticulum unfolded protein response	3/260	30/18614	0.00827869	0.15352	0.13347	COPS5/DNAJB9/XBP1	3
BP	GO:0003206	cardiac chamber morphogenesis	6/260	126/18614	0.0085752	0.157388	0.136833	HIF1A/SEMA3C/FGFR2/MSX2/WNT5A/COL11A1	6
BP	GO:0003231	cardiac ventricle development	6/260	126/18614	0.0085752	0.157388	0.136833	TMEM65/HIF1A/SEMA3C/FGFR2/WNT5A/COL11A1	6
BP	GO:0070371	ERK1 and ERK2 cascade	11/260	341/18614	0.00872519	0.159324	0.138516	DUSP10/DUSP5/ITGAV/F2RL1/PDGFC/PTGER4/FGFR2/ERBB2/CCL8/FAM83D/CXCL17	11
BP	GO:0003014	renal system process	6/260	127/18614	0.00889812	0.15984	0.138964	RRM2B/RHPN2/ATP6V1B1/KCNMA1/F2RL1/PRKACB	6
BP	GO:0090288	negative regulation of cellular response to growth factor stimulus	6/260	127/18614	0.00889812	0.15984	0.138964	TOB1/BAMBI/GREM1/WNT5A/DKK1/SHISA2	6
BP	GO:0070098	chemokine-mediated signaling pathway	5/260	91/18614	0.00898045	0.15984	0.138964	HIF1A/CXCL11/CXCL8/CXCL10/CCL8	5
BP	GO:0010039	response to iron ion	3/260	31/18614	0.0090725	0.15984	0.138964	HIF1A/TFRC/SLC40A1	3
BP	GO:0010464	regulation of mesenchymal cell proliferation	3/260	31/18614	0.0090725	0.15984	0.138964	FGFR2/SIX1/WNT5A	3
BP	GO:0061311	cell surface receptor signaling pathway involved in heart development	3/260	31/18614	0.0090725	0.15984	0.138964	MSX2/WNT5A/DKK1	3
BP	GO:0098901	regulation of cardiac muscle cell action potential	3/260	31/18614	0.0090725	0.15984	0.138964	CAMK2D/FGF13/CXADR	3
BP	GO:0001819	positive regulation of cytokine production	14/260	489/18614	0.00911073	0.15984	0.138964	HIF1A/TLR8/PDE4B/F2RL1/PTGER4/LUM/XBP1/MNDA/SAA1/LBP/WNT5A/ORM1/FCGR3A/CXCL17	14
BP	GO:1901216	positive regulation of neuron death	5/260	92/18614	0.00939113	0.160477	0.139519	KMO/NQO1/WNT5A/DKK1/TFAP2B	5
BP	GO:0090287	regulation of cellular response to growth factor stimulus	11/260	345/18614	0.00947066	0.160477	0.139519	HIF1A/TOB1/BAMBI/SLC2A10/MSX2/GREM1/WNT5A/LOX/DKK1/TFAP2B/SHISA2	11
BP	GO:1990778	protein localization to cell periphery	11/260	345/18614	0.00947066	0.160477	0.139519	EFR3A/LYPLA1/BLZF1/SEC23A/ABCA12/ERBB2/CPLX1/FGF13/AR/PDZK1/SLC1A1	11
BP	GO:0042542	response to hydrogen peroxide	6/260	129/18614	0.00956995	0.160477	0.139519	ADAM9/PDCD10/SDC1/NQO1/BNIP3/ECT2	6
BP	GO:0048706	embryonic skeletal system development	6/260	129/18614	0.00956995	0.160477	0.139519	FGFR2/SLC2A10/RDH10/SIX1/WNT5A/COL11A1	6
BP	GO:0000338	protein deneddylation	2/260	11/18614	0.00983684	0.160477	0.139519	COPS5/COPS4	2
BP	GO:0006686	sphingomyelin biosynthetic process	2/260	11/18614	0.00983684	0.160477	0.139519	SGMS1/SGMS2	2
BP	GO:0044848	biological phase	2/260	11/18614	0.00983684	0.160477	0.139519	MSX2/WNT5A	2
BP	GO:0048755	branching morphogenesis of a nerve	2/260	11/18614	0.00983684	0.160477	0.139519	FGFR2/FGF13	2
BP	GO:0060174	limb bud formation	2/260	11/18614	0.00983684	0.160477	0.139519	SEMA3C/FGFR2	2
BP	GO:0060736	prostate gland growth	2/260	11/18614	0.00983684	0.160477	0.139519	FGFR2/AR	2
BP	GO:0060742	epithelial cell differentiation involved in prostate gland development	2/260	11/18614	0.00983684	0.160477	0.139519	FGFR2/AR	2
BP	GO:2000826	regulation of heart morphogenesis	2/260	11/18614	0.00983684	0.160477	0.139519	WNT5A/DKK1	2
BP	GO:0045604	regulation of epidermal cell differentiation	4/260	60/18614	0.00983689	0.160477	0.139519	SGPP1/ESRP1/MSX2/ABCA12	4
BP	GO:0007435	salivary gland morphogenesis	3/260	32/18614	0.00990932	0.160477	0.139519	SEMA3C/FGFR2/NTN4	3
BP	GO:0009072	aromatic amino acid metabolic process	3/260	32/18614	0.00990932	0.160477	0.139519	KMO/KYNU/TDO2	3
BP	GO:0098868	bone growth	3/260	32/18614	0.00990932	0.160477	0.139519	COL27A1/FGFR2/MSX2	3
BP	GO:0016049	cell growth	14/260	495/18614	0.0100665	0.162288	0.141093	EBAG9/CAMK2D/NANOS1/OSGIN2/RB1/SEMA3C/SOCS2/ERBB2/ALCAM/GREM1/WNT5A/S100A8/FGF13/S100A9	14
BP	GO:0001667	ameboidal-type cell migration	14/260	496/18614	0.0102332	0.162753	0.141497	YTHDF3/RIN2/NANOS1/ADAM9/FUT8/HIF1A/DUSP10/PDCD10/EPPK1/SEMA3C/GREM1/WNT5A/SOX10/S100A9	14
BP	GO:0042886	amide transport	11/260	349/18614	0.0102644	0.162753	0.141497	SLC25A32/SGPP1/KMO/HIF1A/F2RL1/ABCA12/NTRK2/CPLX1/S100A8/TFAP2B/SLC1A1	11
BP	GO:0032612	interleukin-1 production	6/260	131/18614	0.0102772	0.162753	0.141497	TLR8/F2RL1/MNDA/SAA1/WNT5A/ORM1	6
BP	GO:0032652	regulation of interleukin-1 production	6/260	131/18614	0.0102772	0.162753	0.141497	TLR8/F2RL1/MNDA/SAA1/WNT5A/ORM1	6
BP	GO:0046854	phosphatidylinositol phosphate biosynthetic process	4/260	61/18614	0.0104143	0.163477	0.142127	EFR3A/SOCS6/SOCS2/INPP4B	4
BP	GO:0060042	retina morphogenesis in camera-type eye	4/260	61/18614	0.0104143	0.163477	0.142127	THRB/NTRK2/TFAP2B/SLC1A1	4
BP	GO:0001837	epithelial to mesenchymal transition	7/260	172/18614	0.0106649	0.165052	0.143496	HIF1A/BAMBI/FGFR2/MSX2/GREM1/WNT5A/FAM83D	7
BP	GO:0014033	neural crest cell differentiation	5/260	95/18614	0.0107004	0.165052	0.143496	HIF1A/SEMA3C/RDH10/SIX1/SOX10	5
BP	GO:0002063	chondrocyte development	3/260	33/18614	0.0107896	0.165052	0.143496	COL27A1/MSX2/COL11A1	3
BP	GO:1903715	regulation of aerobic respiration	3/260	33/18614	0.0107896	0.165052	0.143496	TMEM135/HIF1A/BNIP3	3
BP	GO:0034976	response to endoplasmic reticulum stress	9/260	259/18614	0.0108482	0.165052	0.143496	RNF139/COPS5/DNAJB9/STT3B/TMTC3/TMX1/MAN1A1/XBP1/CXCL8	9
BP	GO:0031214	biomineral tissue development	7/260	173/18614	0.0109864	0.165052	0.143496	SGMS2/HIF1A/FGFR2/MSX2/ITGB6/GREM1/LOX	7
BP	GO:0032757	positive regulation of interleukin-8 production	4/260	63/18614	0.0116338	0.165052	0.143496	TLR8/F2RL1/LBP/WNT5A	4
BP	GO:0006576	biogenic amine metabolic process	5/260	97/18614	0.0116395	0.165052	0.143496	AZIN1/KMO/KYNU/TDO2/SLC1A1	5
BP	GO:1901136	carbohydrate derivative catabolic process	7/260	175/18614	0.0116505	0.165052	0.143496	SUCLG2/BPGM/STT3B/DPYD/MAN1A1/CEMIP/PDE4B	7
BP	GO:1905475	regulation of protein localization to membrane	7/260	175/18614	0.0116505	0.165052	0.143496	LYPLA1/CEMIP/ERBB2/CPLX1/AR/PDZK1/SLC1A1	7
BP	GO:0003306	Wnt signaling pathway involved in heart development	2/260	12/18614	0.0116962	0.165052	0.143496	WNT5A/DKK1	2
BP	GO:0010635	regulation of mitochondrial fusion	2/260	12/18614	0.0116962	0.165052	0.143496	TFRC/BNIP3	2
BP	GO:0034145	positive regulation of toll-like receptor 4 signaling pathway	2/260	12/18614	0.0116962	0.165052	0.143496	F2RL1/LBP	2
BP	GO:0036363	transforming growth factor beta activation	2/260	12/18614	0.0116962	0.165052	0.143496	ITGAV/ITGB6	2
BP	GO:0042447	hormone catabolic process	2/260	12/18614	0.0116962	0.165052	0.143496	HSD17B6/DIO2	2
BP	GO:0051798	positive regulation of hair follicle development	2/260	12/18614	0.0116962	0.165052	0.143496	MSX2/WNT5A	2
BP	GO:0060394	negative regulation of pathway-restricted SMAD protein phosphorylation	2/260	12/18614	0.0116962	0.165052	0.143496	GREM1/DKK1	2
BP	GO:0071394	cellular response to testosterone stimulus	2/260	12/18614	0.0116962	0.165052	0.143496	IGF1R/AR	2
BP	GO:0106072	negative regulation of adenylate cyclase-activating G protein-coupled receptor signaling pathway	2/260	12/18614	0.0116962	0.165052	0.143496	ARRDC3/PDE4B	2
BP	GO:0150065	regulation of deacetylase activity	2/260	12/18614	0.0116962	0.165052	0.143496	CAMK2D/PRMT6	2
BP	GO:1905809	negative regulation of synapse organization	2/260	12/18614	0.0116962	0.165052	0.143496	WNT5A/DKK1	2
BP	GO:0007431	salivary gland development	3/260	34/18614	0.0117137	0.165052	0.143496	SEMA3C/FGFR2/NTN4	3
BP	GO:0036475	neuron death in response to oxidative stress	3/260	34/18614	0.0117137	0.165052	0.143496	OXR1/HIF1A/SLC1A1	3
BP	GO:0051973	positive regulation of telomerase activity	3/260	34/18614	0.0117137	0.165052	0.143496	NEK7/GREM1/PKIB	3
BP	GO:0060914	heart formation	3/260	34/18614	0.0117137	0.165052	0.143496	SIX1/WNT5A/DKK1	3
BP	GO:0086004	regulation of cardiac muscle cell contraction	3/260	34/18614	0.0117137	0.165052	0.143496	CAMK2D/PDE4B/FGF13	3
BP	GO:0006612	protein targeting to membrane	6/260	135/18614	0.0118018	0.165641	0.144008	TRAM1/SGTB/CEMIP/ERBB2/PDZK1/SLC1A1	6
BP	GO:0030509	BMP signaling pathway	7/260	176/18614	0.0119932	0.167434	0.145567	TOB1/BAMBI/MSX2/GREM1/WNT5A/DKK1/TFAP2B	7
BP	GO:0043523	regulation of neuron apoptotic process	8/260	219/18614	0.0120698	0.167434	0.145567	OXR1/HIF1A/NQO1/SIX1/NTRK2/TOX3/TFAP2B/SLC1A1	8
BP	GO:1901215	negative regulation of neuron death	8/260	219/18614	0.0120698	0.167434	0.145567	OXR1/HIF1A/SIX1/NTRK2/TOX3/GHR/TFAP2B/SLC1A1	8
BP	GO:0001822	kidney development	10/260	310/18614	0.0121247	0.167546	0.145664	RRM2B/CD24/SDC1/FGFR2/VANGL2/RDH10/SIX1/GREM1/WNT5A/TFAP2B	10
BP	GO:0001101	response to acid chemical	6/260	136/18614	0.0122065	0.168027	0.146083	NQO1/PDGFC/XBP1/SIX1/IGF1R/NTRK2	6
BP	GO:0050918	positive chemotaxis	4/260	64/18614	0.0122765	0.168343	0.146358	F2RL1/WNT5A/CXCL8/CXCL10	4
BP	GO:0036473	cell death in response to oxidative stress	5/260	99/18614	0.0126331	0.172572	0.150034	OXR1/GSKIP/HIF1A/PDCD10/SLC1A1	5
BP	GO:0008361	regulation of cell size	7/260	178/18614	0.0127003	0.172831	0.150259	TMEM123/KCNMA1/SEMA3C/DEPTOR/WNT5A/FGF13/VAV3	7
BP	GO:0006879	intracellular iron ion homeostasis	4/260	65/18614	0.0129415	0.175446	0.152532	HIF1A/TFRC/SLC40A1/CP	4
BP	GO:0032755	positive regulation of interleukin-6 production	5/260	100/18614	0.0131508	0.17761	0.154414	TLR8/F2RL1/XBP1/LBP/WNT5A	5
BP	GO:0048709	oligodendrocyte differentiation	5/260	101/18614	0.0136826	0.177713	0.154503	DUSP10/BNIP3/ERBB2/NTRK2/SOX10	5
BP	GO:0043243	positive regulation of protein-containing complex disassembly	3/260	36/18614	0.0136947	0.177713	0.154503	BNIP3/F2RL1/IGF1R	3
BP	GO:1905332	positive regulation of morphogenesis of an epithelium	3/260	36/18614	0.0136947	0.177713	0.154503	SIX1/GREM1/AR	3
BP	GO:0033690	positive regulation of osteoblast proliferation	2/260	13/18614	0.0136965	0.177713	0.154503	ITGAV/IGF1R	2
BP	GO:0061430	bone trabecula morphogenesis	2/260	13/18614	0.0136965	0.177713	0.154503	MSX2/GREM1	2
BP	GO:0070243	regulation of thymocyte apoptotic process	2/260	13/18614	0.0136965	0.177713	0.154503	HIF1A/WNT5A	2
BP	GO:0070486	leukocyte aggregation	2/260	13/18614	0.0136965	0.177713	0.154503	S100A8/S100A9	2
BP	GO:0070493	thrombin-activated receptor signaling pathway	2/260	13/18614	0.0136965	0.177713	0.154503	IQGAP2/F2RL1	2
BP	GO:1903599	positive regulation of autophagy of mitochondrion	2/260	13/18614	0.0136965	0.177713	0.154503	HIF1A/BNIP3	2
BP	GO:2001053	regulation of mesenchymal cell apoptotic process	2/260	13/18614	0.0136965	0.177713	0.154503	HIF1A/MSX2	2
BP	GO:0043087	regulation of GTPase activity	11/260	364/18614	0.0137046	0.177713	0.154503	SNX18/GPR137B/PLXNC1/IQGAP2/F2RL1/ECT2/ERBB2/NTRK2/WNT5A/VAV3/CCL8	11
BP	GO:0007189	adenylate cyclase-activating G protein-coupled receptor signaling pathway	6/260	140/18614	0.0139233	0.179898	0.156403	ARRDC3/PDE4B/PTGER4/CXCL11/CXCL10/ADCY1	6
BP	GO:0042472	inner ear morphogenesis	5/260	102/18614	0.0142287	0.182596	0.158749	ATP6V1B1/FGFR2/SIX1/WNT5A/COL11A1	5
BP	GO:0051091	positive regulation of DNA-binding transcription factor activity	9/260	271/18614	0.0142343	0.182596	0.158749	STK3/COPS5/TFRC/GREM1/WNT5A/S100A8/AR/ADCY1/S100A9	9
BP	GO:0045682	regulation of epidermis development	4/260	67/18614	0.0143394	0.183122	0.159206	SGPP1/ESRP1/MSX2/ABCA12	4
BP	GO:0070555	response to interleukin-1	6/260	141/18614	0.0143776	0.183122	0.159206	KMO/HIF1A/GBP3/CXCL8/CCL8/GHR	6
BP	GO:0002685	regulation of leukocyte migration	8/260	227/18614	0.0147096	0.186686	0.162305	F2RL1/PTGER4/GREM1/LBP/WNT5A/CXCL8/CXCL10/CXCL17	8
BP	GO:0051384	response to glucocorticoid	6/260	142/18614	0.014842	0.187128	0.162689	EIF4E/ADAM9/SDC1/IGF1R/AGL/GHR	6
BP	GO:0072001	renal system development	10/260	320/18614	0.0148489	0.187128	0.162689	RRM2B/CD24/SDC1/FGFR2/VANGL2/RDH10/SIX1/GREM1/WNT5A/TFAP2B	10
BP	GO:0071560	cellular response to transforming growth factor beta stimulus	9/260	274/18614	0.015191	0.189778	0.164993	ADAM9/FUT8/BAMBI/FGFR2/SLC2A10/IGF1R/ITGB6/WNT5A/LOX	9
BP	GO:0050921	positive regulation of chemotaxis	6/260	143/18614	0.0153168	0.189778	0.164993	F2RL1/LBP/WNT5A/CXCL8/CXCL10/CXCL17	6
BP	GO:0048705	skeletal system morphogenesis	8/260	229/18614	0.0154304	0.189778	0.164993	COL27A1/FGFR2/MSX2/RDH10/SIX1/GREM1/GHR/COL11A1	8
BP	GO:0016236	macroautophagy	10/260	322/18614	0.0154446	0.189778	0.164993	STK3/PEX2/SNX18/TP53INP1/SCOC/ATP6V1C1/LAMP2/HIF1A/ATP6V1B1/BNIP3	10
BP	GO:0050920	regulation of chemotaxis	8/260	230/18614	0.0158002	0.189778	0.164993	SEMA3C/F2RL1/GREM1/LBP/WNT5A/CXCL8/CXCL10/CXCL17	8
BP	GO:0014065	phosphatidylinositol 3-kinase signaling	6/260	144/18614	0.015802	0.189778	0.164993	F2RL1/PDGFC/ERBB2/IGF1R/NTRK2/FCGR3A	6
BP	GO:0042182	ketone catabolic process	2/260	14/18614	0.0158335	0.189778	0.164993	HSD17B6/KYNU	2
BP	GO:0043650	dicarboxylic acid biosynthetic process	2/260	14/18614	0.0158335	0.189778	0.164993	KMO/KYNU	2
BP	GO:0051547	regulation of keratinocyte migration	2/260	14/18614	0.0158335	0.189778	0.164993	ADAM9/EPPK1	2
BP	GO:0055057	neuroblast division	2/260	14/18614	0.0158335	0.189778	0.164993	FGFR2/FGF13	2
BP	GO:1901077	regulation of relaxation of muscle	2/260	14/18614	0.0158335	0.189778	0.164993	CAMK2D/PDE4B	2
BP	GO:1902947	regulation of tau-protein kinase activity	2/260	14/18614	0.0158335	0.189778	0.164993	RB1/DKK1	2
BP	GO:1903894	regulation of IRE1-mediated unfolded protein response	2/260	14/18614	0.0158335	0.189778	0.164993	COPS5/DNAJB9	2
BP	GO:0048846	axon extension involved in axon guidance	3/260	38/18614	0.0158546	0.189778	0.164993	SEMA3C/ALCAM/WNT5A	3
BP	GO:1902284	neuron projection extension involved in neuron projection guidance	3/260	38/18614	0.0158546	0.189778	0.164993	SEMA3C/ALCAM/WNT5A	3
BP	GO:0001841	neural tube formation	5/260	105/18614	0.0159545	0.190338	0.165479	STK3/HIF1A/PRKACB/VANGL2/WNT5A	5
BP	GO:0009101	glycoprotein biosynthetic process	10/260	324/18614	0.0160579	0.19089	0.16596	DPY19L4/STT3B/TMTC3/SRD5A3/FUT8/MAN1A1/GALNT7/UGDH/SLC2A10/HS6ST2	10
BP	GO:0071772	response to BMP	7/260	187/18614	0.0162575	0.19089	0.16596	TOB1/BAMBI/MSX2/GREM1/WNT5A/DKK1/TFAP2B	7
BP	GO:0071773	cellular response to BMP stimulus	7/260	187/18614	0.0162575	0.19089	0.16596	TOB1/BAMBI/MSX2/GREM1/WNT5A/DKK1/TFAP2B	7
BP	GO:0032722	positive regulation of chemokine production	4/260	70/18614	0.0166095	0.19089	0.16596	HIF1A/F2RL1/LBP/WNT5A	4
BP	GO:0045598	regulation of fat cell differentiation	6/260	146/18614	0.0168042	0.19089	0.16596	STK3/DUSP10/XBP1/MSX2/SIX1/WNT5A	6
BP	GO:0072073	kidney epithelium development	6/260	146/18614	0.0168042	0.19089	0.16596	CD24/SDC1/FGFR2/SIX1/GREM1/TFAP2B	6
BP	GO:0030279	negative regulation of ossification	3/260	39/18614	0.0170022	0.19089	0.16596	HIF1A/GREM1/DKK1	3
BP	GO:0032350	regulation of hormone metabolic process	3/260	39/18614	0.0170022	0.19089	0.16596	HIF1A/RDH10/IGF1R	3
BP	GO:0045616	regulation of keratinocyte differentiation	3/260	39/18614	0.0170022	0.19089	0.16596	SGPP1/MSX2/ABCA12	3
BP	GO:0045730	respiratory burst	3/260	39/18614	0.0170022	0.19089	0.16596	CD24/DUSP10/LBP	3
BP	GO:0031667	response to nutrient levels	13/260	477/18614	0.0170273	0.19089	0.16596	PEX2/TMEM135/LAMP2/ACSL1/TFRC/NQO1/BNIP3/XBP1/IGF1R/KYNU/AGL/CXCL10/GHR	13
BP	GO:0032526	response to retinoic acid	5/260	107/18614	0.0171794	0.19089	0.16596	TFRC/FGFR2/WNT5A/BRINP3/DKK1	5
BP	GO:1902414	protein localization to cell junction	5/260	107/18614	0.0171794	0.19089	0.16596	STAU2/RAB27B/ERBB2/CPLX1/WNT5A	5
BP	GO:0071559	response to transforming growth factor beta	9/260	280/18614	0.0172454	0.19089	0.16596	ADAM9/FUT8/BAMBI/FGFR2/SLC2A10/IGF1R/ITGB6/WNT5A/LOX	9
BP	GO:0002687	positive regulation of leukocyte migration	6/260	147/18614	0.0173213	0.19089	0.16596	F2RL1/LBP/WNT5A/CXCL8/CXCL10/CXCL17	6
BP	GO:0120161	regulation of cold-induced thermogenesis	6/260	147/18614	0.0173213	0.19089	0.16596	ARRDC3/RB1/ACSL1/PDGFC/IGF1R/DIO2	6
BP	GO:0007188	adenylate cyclase-modulating G protein-coupled receptor signaling pathway	8/260	234/18614	0.017344	0.19089	0.16596	ARRDC3/PDE4B/PTGER4/PRKACB/CXCL11/CXCL10/ADCY1/NPY1R	8
BP	GO:0002548	monocyte chemotaxis	4/260	71/18614	0.0174133	0.19089	0.16596	GREM1/CXCL10/CCL8/CXCL17	4
BP	GO:0003208	cardiac ventricle morphogenesis	4/260	71/18614	0.0174133	0.19089	0.16596	HIF1A/SEMA3C/FGFR2/COL11A1	4
BP	GO:0106106	cold-induced thermogenesis	6/260	148/18614	0.0178493	0.19089	0.16596	ARRDC3/RB1/ACSL1/PDGFC/IGF1R/DIO2	6
BP	GO:0002679	respiratory burst involved in defense response	2/260	15/18614	0.0181029	0.19089	0.16596	DUSP10/LBP	2
BP	GO:0009173	pyrimidine ribonucleoside monophosphate metabolic process	2/260	15/18614	0.0181029	0.19089	0.16596	DPYD/DCK	2
BP	GO:0009263	deoxyribonucleotide biosynthetic process	2/260	15/18614	0.0181029	0.19089	0.16596	RRM2B/DCK	2
BP	GO:0009265	2'-deoxyribonucleotide biosynthetic process	2/260	15/18614	0.0181029	0.19089	0.16596	RRM2B/DCK	2
BP	GO:0043584	nose development	2/260	15/18614	0.0181029	0.19089	0.16596	RDH10/SIX1	2
BP	GO:0046385	deoxyribose phosphate biosynthetic process	2/260	15/18614	0.0181029	0.19089	0.16596	RRM2B/DCK	2
BP	GO:0048820	hair follicle maturation	2/260	15/18614	0.0181029	0.19089	0.16596	MSX2/WNT5A	2
BP	GO:0048934	peripheral nervous system neuron differentiation	2/260	15/18614	0.0181029	0.19089	0.16596	ETV1/NTRK2	2
BP	GO:0048935	peripheral nervous system neuron development	2/260	15/18614	0.0181029	0.19089	0.16596	ETV1/NTRK2	2
BP	GO:0051791	medium-chain fatty acid metabolic process	2/260	15/18614	0.0181029	0.19089	0.16596	CYP4Z1/GLYATL2	2
BP	GO:0071599	otic vesicle development	2/260	15/18614	0.0181029	0.19089	0.16596	FGFR2/SIX1	2
BP	GO:0097152	mesenchymal cell apoptotic process	2/260	15/18614	0.0181029	0.19089	0.16596	HIF1A/MSX2	2
BP	GO:0098883	synapse pruning	2/260	15/18614	0.0181029	0.19089	0.16596	PLXNC1/DKK1	2
BP	GO:0106070	regulation of adenylate cyclase-activating G protein-coupled receptor signaling pathway	2/260	15/18614	0.0181029	0.19089	0.16596	ARRDC3/PDE4B	2
BP	GO:1900153	positive regulation of nuclear-transcribed mRNA catabolic process, deadenylation-dependent decay	2/260	15/18614	0.0181029	0.19089	0.16596	NANOS1/TOB1	2
BP	GO:2000052	positive regulation of non-canonical Wnt signaling pathway	2/260	15/18614	0.0181029	0.19089	0.16596	WNT5A/DKK1	2
BP	GO:0000266	mitochondrial fission	3/260	40/18614	0.0181951	0.19089	0.16596	MTFR1/TMEM135/BNIP3	3
BP	GO:0031063	regulation of histone deacetylation	3/260	40/18614	0.0181951	0.19089	0.16596	CAMK2D/PRMT6/SDR16C5	3
BP	GO:0035136	forelimb morphogenesis	3/260	40/18614	0.0181951	0.19089	0.16596	MSX2/RDH10/TFAP2B	3
BP	GO:1903115	regulation of actin filament-based movement	3/260	40/18614	0.0181951	0.19089	0.16596	CAMK2D/PDE4B/FGF13	3
BP	GO:0060411	cardiac septum morphogenesis	4/260	72/18614	0.018241	0.19089	0.16596	SEMA3C/FGFR2/MSX2/WNT5A	4
BP	GO:1904888	cranial skeletal system development	4/260	72/18614	0.018241	0.19089	0.16596	FGFR2/MSX2/RDH10/SIX1	4
BP	GO:0001708	cell fate specification	5/260	109/18614	0.0184651	0.191555	0.166538	ESRP1/SIX1/WNT5A/AR/DKK1	5
BP	GO:0032147	activation of protein kinase activity	5/260	109/18614	0.0184651	0.191555	0.166538	PDGFC/ECT2/WNT5A/GHR/SLC1A1	5
BP	GO:0036503	ERAD pathway	5/260	109/18614	0.0184651	0.191555	0.166538	RNF139/DNAJB9/STT3B/MAN1A1/XBP1	5
BP	GO:0050768	negative regulation of neurogenesis	6/260	150/18614	0.0189382	0.195629	0.170079	RB1/DUSP10/SEMA3C/WNT5A/FGF13/SOX10	6
BP	GO:0006605	protein targeting	10/260	333/18614	0.0190438	0.195629	0.170079	PEX2/TRAM1/SGTB/SNX16/LAMP2/MAN1A1/CEMIP/ERBB2/PDZK1/SLC1A1	10
BP	GO:0007405	neuroblast proliferation	4/260	73/18614	0.0190927	0.195629	0.170079	HIF1A/FGFR2/FGF13/SOX10	4
BP	GO:0071260	cellular response to mechanical stimulus	4/260	73/18614	0.0190927	0.195629	0.170079	TLR8/BNIP3/PTGER4/IGF1R	4
BP	GO:0030148	sphingolipid biosynthetic process	5/260	110/18614	0.019131	0.195629	0.170079	SGMS1/SPTSSA/SGMS2/SGPP1/ALDH3B2	5
BP	GO:0051281	positive regulation of release of sequestered calcium ion into cytosol	3/260	41/18614	0.0194334	0.198005	0.172146	CEMIP/CXCL11/CXCL10	3
BP	GO:0045664	regulation of neuron differentiation	7/260	194/18614	0.0194741	0.198005	0.172146	EIF4E/ESRP1/SOCS2/ECT2/SIX1/BRINP3/DKK1	7
BP	GO:0071347	cellular response to interleukin-1	5/260	111/18614	0.0198126	0.200779	0.174557	KMO/HIF1A/GBP3/CXCL8/CCL8	5
BP	GO:0002274	myeloid leukocyte activation	8/260	240/18614	0.0198591	0.200779	0.174557	GPR137B/ADAM9/F2RL1/ITGB6/LBP/WNT5A/CXCL8/FCGR3A	8
BP	GO:0010819	regulation of T cell chemotaxis	2/260	16/18614	0.0205006	0.203903	0.177273	WNT5A/CXCL10	2
BP	GO:0015671	oxygen transport	2/260	16/18614	0.0205006	0.203903	0.177273	BPGM/MB	2
BP	GO:0070071	proton-transporting two-sector ATPase complex assembly	2/260	16/18614	0.0205006	0.203903	0.177273	TMEM70/ATP6V1B1	2
BP	GO:0097401	synaptic vesicle lumen acidification	2/260	16/18614	0.0205006	0.203903	0.177273	ATP6V1C1/ATP6V1B1	2
BP	GO:0032611	interleukin-1 beta production	5/260	112/18614	0.0205099	0.203903	0.177273	TLR8/F2RL1/MNDA/WNT5A/ORM1	5
BP	GO:0032651	regulation of interleukin-1 beta production	5/260	112/18614	0.0205099	0.203903	0.177273	TLR8/F2RL1/MNDA/WNT5A/ORM1	5
BP	GO:0007595	lactation	3/260	42/18614	0.0207172	0.204826	0.178075	HIF1A/SOCS2/XBP1	3
BP	GO:0071542	dopaminergic neuron differentiation	3/260	42/18614	0.0207172	0.204826	0.178075	HIF1A/WNT5A/DKK1	3
BP	GO:0016239	positive regulation of macroautophagy	4/260	75/18614	0.020869	0.205722	0.178854	SNX18/SCOC/HIF1A/BNIP3	4
BP	GO:0044282	small molecule catabolic process	11/260	388/18614	0.0209381	0.205722	0.178854	PEX2/DPYD/KMO/SRD5A3/FUT8/HSD17B6/INPP4B/GLYATL2/KYNU/TDO2/ALDH3B2	11
BP	GO:0007416	synapse assembly	7/260	197/18614	0.0209803	0.205722	0.178854	STAU2/AMIGO2/SIX1/NTRK2/WNT5A/FGF13/DKK1	7
BP	GO:0006520	amino acid metabolic process	9/260	290/18614	0.0211102	0.20643	0.17947	AZIN1/GLYATL1/SERINC5/DPYD/KMO/BCAT1/KYNU/TDO2/DIO1	9
BP	GO:0048738	cardiac muscle tissue development	8/260	243/18614	0.0212097	0.206838	0.179825	NEBL/FGFR2/MSX2/GREM1/WNT5A/CXADR/DKK1/COL11A1	8
BP	GO:0007422	peripheral nervous system development	4/260	76/18614	0.021794	0.211541	0.183913	ETV1/ERBB2/NTRK2/SOX10	4
BP	GO:0060041	retina development in camera-type eye	6/260	155/18614	0.0218571	0.211541	0.183913	TMEM135/HIF1A/THRB/NTRK2/TFAP2B/SLC1A1	6
BP	GO:0009394	2'-deoxyribonucleotide metabolic process	3/260	43/18614	0.0220466	0.211541	0.183913	RRM2B/DPYD/DCK	3
BP	GO:0010463	mesenchymal cell proliferation	3/260	43/18614	0.0220466	0.211541	0.183913	FGFR2/SIX1/WNT5A	3
BP	GO:0033574	response to testosterone	3/260	43/18614	0.0220466	0.211541	0.183913	NQO1/IGF1R/AR	3
BP	GO:0034142	toll-like receptor 4 signaling pathway	3/260	43/18614	0.0220466	0.211541	0.183913	TRIL/F2RL1/LBP	3
BP	GO:0007605	sensory perception of sound	6/260	156/18614	0.0224753	0.214022	0.18607	ATP6V1B1/CEMIP/THRB/SIX1/EPYC/COL11A1	6
BP	GO:0003407	neural retina development	4/260	77/18614	0.0227436	0.214022	0.18607	THRB/NTRK2/TFAP2B/SLC1A1	4
BP	GO:0032729	positive regulation of type II interferon production	4/260	77/18614	0.0227436	0.214022	0.18607	TLR8/PDE4B/F2RL1/WNT5A	4
BP	GO:0001991	regulation of systemic arterial blood pressure by circulatory renin-angiotensin	2/260	17/18614	0.0230228	0.214022	0.18607	F2RL1/CPA3	2
BP	GO:0035627	ceramide transport	2/260	17/18614	0.0230228	0.214022	0.18607	SGPP1/ABCA12	2
BP	GO:0043129	surfactant homeostasis	2/260	17/18614	0.0230228	0.214022	0.18607	ABCA12/ITGB6	2
BP	GO:0045836	positive regulation of meiotic nuclear division	2/260	17/18614	0.0230228	0.214022	0.18607	MSX2/WNT5A	2
BP	GO:0055119	relaxation of cardiac muscle	2/260	17/18614	0.0230228	0.214022	0.18607	CAMK2D/PDE4B	2
BP	GO:0060253	negative regulation of glial cell proliferation	2/260	17/18614	0.0230228	0.214022	0.18607	RB1/SOX10	2
BP	GO:0098877	neurotransmitter receptor transport to plasma membrane	2/260	17/18614	0.0230228	0.214022	0.18607	CPLX1/SLC1A1	2
BP	GO:1904355	positive regulation of telomere capping	2/260	17/18614	0.0230228	0.214022	0.18607	NEK7/PKIB	2
BP	GO:1904948	midbrain dopaminergic neuron differentiation	2/260	17/18614	0.0230228	0.214022	0.18607	WNT5A/DKK1	2
BP	GO:0048863	stem cell differentiation	8/260	247/18614	0.0231101	0.214277	0.186293	HIF1A/SEMA3C/FGFR2/MSX2/RDH10/SIX1/GREM1/SOX10	8
BP	GO:0009262	deoxyribonucleotide metabolic process	3/260	44/18614	0.0234214	0.216045	0.187829	RRM2B/DPYD/DCK	3
BP	GO:0019692	deoxyribose phosphate metabolic process	3/260	44/18614	0.0234214	0.216045	0.187829	RRM2B/DPYD/DCK	3
BP	GO:0071674	mononuclear cell migration	7/260	202/18614	0.0236675	0.217659	0.189233	CXCL11/SAA1/GREM1/WNT5A/CXCL10/CCL8/CXCL17	7
BP	GO:1903533	regulation of protein targeting	4/260	78/18614	0.0237181	0.217659	0.189233	CEMIP/ERBB2/PDZK1/SLC1A1	4
BP	GO:0051146	striated muscle cell differentiation	9/260	297/18614	0.0241632	0.220947	0.192091	RB1/SDC1/NEBL/XBP1/SIX1/GREM1/CXADR/CXCL10/DKK1	9
BP	GO:0009308	amine metabolic process	5/260	117/18614	0.0242368	0.220947	0.192091	AZIN1/KMO/KYNU/TDO2/SLC1A1	5
BP	GO:0016241	regulation of macroautophagy	6/260	159/18614	0.0244003	0.220947	0.192091	SNX18/SCOC/ATP6V1C1/HIF1A/ATP6V1B1/BNIP3	6
BP	GO:0051092	positive regulation of NF-kappaB transcription factor activity	6/260	159/18614	0.0244003	0.220947	0.192091	TFRC/GREM1/WNT5A/S100A8/AR/S100A9	6
BP	GO:0008631	intrinsic apoptotic signaling pathway in response to oxidative stress	3/260	45/18614	0.0248419	0.220947	0.192091	GSKIP/HIF1A/PDCD10	3
BP	GO:0014014	negative regulation of gliogenesis	3/260	45/18614	0.0248419	0.220947	0.192091	RB1/DUSP10/SOX10	3
BP	GO:0048483	autonomic nervous system development	3/260	45/18614	0.0248419	0.220947	0.192091	SIX1/SOX10/TFAP2B	3
BP	GO:0048701	embryonic cranial skeleton morphogenesis	3/260	45/18614	0.0248419	0.220947	0.192091	FGFR2/RDH10/SIX1	3
BP	GO:0062208	positive regulation of pattern recognition receptor signaling pathway	3/260	45/18614	0.0248419	0.220947	0.192091	F2RL1/DDX60/LBP	3
BP	GO:0006665	sphingolipid metabolic process	6/260	160/18614	0.0250657	0.220947	0.192091	SGMS1/SPTSSA/SGMS2/SGPP1/ABCA12/ALDH3B2	6
BP	GO:0044409	entry into host	6/260	160/18614	0.0250657	0.220947	0.192091	ITGAV/TFRC/MRC1/ITGB6/CXCL8/CXADR	6
BP	GO:0000302	response to reactive oxygen species	7/260	205/18614	0.025389	0.220947	0.192091	ADAM9/HIF1A/PDCD10/SDC1/NQO1/BNIP3/ECT2	7
BP	GO:0003128	heart field specification	2/260	18/18614	0.0256653	0.220947	0.192091	WNT5A/DKK1	2
BP	GO:0010663	positive regulation of striated muscle cell apoptotic process	2/260	18/18614	0.0256653	0.220947	0.192091	CAMK2D/BNIP3	2
BP	GO:0010666	positive regulation of cardiac muscle cell apoptotic process	2/260	18/18614	0.0256653	0.220947	0.192091	CAMK2D/BNIP3	2
BP	GO:0033194	response to hydroperoxide	2/260	18/18614	0.0256653	0.220947	0.192091	OXR1/TP53INP1	2
BP	GO:0036507	protein demannosylation	2/260	18/18614	0.0256653	0.220947	0.192091	RNF139/MAN1A1	2
BP	GO:0036508	protein alpha-1,2-demannosylation	2/260	18/18614	0.0256653	0.220947	0.192091	RNF139/MAN1A1	2
BP	GO:0038128	ERBB2 signaling pathway	2/260	18/18614	0.0256653	0.220947	0.192091	CPNE3/ERBB2	2
BP	GO:0042574	retinal metabolic process	2/260	18/18614	0.0256653	0.220947	0.192091	RDH10/SDR16C5	2
BP	GO:0046851	negative regulation of bone remodeling	2/260	18/18614	0.0256653	0.220947	0.192091	GPR137B/GREM1	2
BP	GO:0060263	regulation of respiratory burst	2/260	18/18614	0.0256653	0.220947	0.192091	DUSP10/LBP	2
BP	GO:0090190	positive regulation of branching involved in ureteric bud morphogenesis	2/260	18/18614	0.0256653	0.220947	0.192091	SIX1/GREM1	2
BP	GO:2000811	negative regulation of anoikis	2/260	18/18614	0.0256653	0.220947	0.192091	NTRK2/CEACAM6	2
BP	GO:0045921	positive regulation of exocytosis	4/260	80/18614	0.0257422	0.220947	0.192091	RAB27B/SDC1/CADPS2/F2RL1	4
BP	GO:0071230	cellular response to amino acid stimulus	4/260	80/18614	0.0257422	0.220947	0.192091	PDGFC/XBP1/SIX1/NTRK2	4
BP	GO:1990845	adaptive thermogenesis	6/260	161/18614	0.0257432	0.220947	0.192091	ARRDC3/RB1/ACSL1/PDGFC/IGF1R/DIO2	6
BP	GO:1901605	alpha-amino acid metabolic process	7/260	206/18614	0.0259814	0.222451	0.193399	AZIN1/GLYATL1/SERINC5/KMO/BCAT1/KYNU/TDO2	7
BP	GO:0090092	regulation of transmembrane receptor protein serine/threonine kinase signaling pathway	9/260	301/18614	0.0260428	0.222451	0.193399	TOB1/BAMBI/SLC2A10/MSX2/GREM1/WNT5A/LOX/DKK1/TFAP2B	9
BP	GO:0007517	muscle organ development	10/260	351/18614	0.0262098	0.223345	0.194176	RB1/ETV1/FGFR2/XBP1/SIX1/WNT5A/LOX/ZBTB18/CXCL10/COL11A1	10
BP	GO:0006356	regulation of transcription by RNA polymerase I	3/260	46/18614	0.0263078	0.223647	0.194439	POLR2K/ACTR6/ERBB2	3
BP	GO:0030326	embryonic limb morphogenesis	5/260	120/18614	0.0266692	0.225648	0.196178	MSX2/RDH10/GREM1/WNT5A/DKK1	5
BP	GO:0035113	embryonic appendage morphogenesis	5/260	120/18614	0.0266692	0.225648	0.196178	MSX2/RDH10/GREM1/WNT5A/DKK1	5
BP	GO:0021915	neural tube development	6/260	163/18614	0.0271344	0.22823	0.198423	STK3/HIF1A/SEMA3C/PRKACB/VANGL2/WNT5A	6
BP	GO:1901654	response to ketone	7/260	208/18614	0.0271944	0.22823	0.198423	EIF4E/NQO1/PTGER4/IGF1R/SOX10/AR/ADCY1	7
BP	GO:0008654	phospholipid biosynthetic process	8/260	255/18614	0.0272651	0.22823	0.198423	EFR3A/SGMS1/SERINC5/SGMS2/SRD5A3/SOCS6/SOCS2/INPP4B	8
BP	GO:0030282	bone mineralization	5/260	121/18614	0.0275133	0.22823	0.198423	SGMS2/HIF1A/FGFR2/GREM1/LOX	5
BP	GO:0098773	skin epidermis development	5/260	121/18614	0.0275133	0.22823	0.198423	FGFR2/MSX2/ABCA12/WNT5A/DKK1	5
BP	GO:0006898	receptor-mediated endocytosis	8/260	256/18614	0.0278186	0.22823	0.198423	MSR1/SDC1/ITGAV/TFRC/MRC1/GREM1/CXCL8/DKK1	8
BP	GO:0048286	lung alveolus development	3/260	47/18614	0.0278191	0.22823	0.198423	FGFR2/ABCA12/ITGB6	3
BP	GO:0050919	negative chemotaxis	3/260	47/18614	0.0278191	0.22823	0.198423	ITGAV/SEMA3C/WNT5A	3
BP	GO:0051972	regulation of telomerase activity	3/260	47/18614	0.0278191	0.22823	0.198423	NEK7/GREM1/PKIB	3
BP	GO:0061383	trabecula morphogenesis	3/260	47/18614	0.0278191	0.22823	0.198423	MSX2/GREM1/SLC40A1	3
BP	GO:0035966	response to topologically incorrect protein	6/260	164/18614	0.0278483	0.22823	0.198423	UBE2W/TRAM1/COPS5/DNAJB9/STT3B/XBP1	6
BP	GO:0014032	neural crest cell development	4/260	82/18614	0.0278671	0.22823	0.198423	HIF1A/SEMA3C/RDH10/SOX10	4
BP	GO:0051279	regulation of release of sequestered calcium ion into cytosol	4/260	82/18614	0.0278671	0.22823	0.198423	CAMK2D/CEMIP/CXCL11/CXCL10	4
BP	GO:0061844	antimicrobial humoral immune response mediated by antimicrobial peptide	4/260	82/18614	0.0278671	0.22823	0.198423	CXCL11/CXCL8/CXCL10/S100A9	4
BP	GO:0072676	lymphocyte migration	5/260	122/18614	0.0283743	0.229125	0.199201	CXCL11/SAA1/WNT5A/CXCL10/CCL8	5
BP	GO:0006684	sphingomyelin metabolic process	2/260	19/18614	0.0284246	0.229125	0.199201	SGMS1/SGMS2	2
BP	GO:0030903	notochord development	2/260	19/18614	0.0284246	0.229125	0.199201	COL27A1/WNT5A	2
BP	GO:0051797	regulation of hair follicle development	2/260	19/18614	0.0284246	0.229125	0.199201	MSX2/WNT5A	2
BP	GO:0070242	thymocyte apoptotic process	2/260	19/18614	0.0284246	0.229125	0.199201	HIF1A/WNT5A	2
BP	GO:1901522	positive regulation of transcription from RNA polymerase II promoter involved in cellular response to chemical stimulus	2/260	19/18614	0.0284246	0.229125	0.199201	HIF1A/XBP1	2
BP	GO:1904862	inhibitory synapse assembly	2/260	19/18614	0.0284246	0.229125	0.199201	WNT5A/FGF13	2
BP	GO:0009615	response to virus	11/260	408/18614	0.0288523	0.23205	0.201744	SERINC5/HIF1A/TLR8/BNIP3/GBP3/F2RL1/IFIT2/DDX60/ITGB6/CXCL10/CCL8	11
BP	GO:0014068	positive regulation of phosphatidylinositol 3-kinase signaling	4/260	83/18614	0.0289677	0.232088	0.201777	F2RL1/PDGFC/IGF1R/NTRK2	4
BP	GO:0016055	Wnt signaling pathway	12/260	461/18614	0.0291581	0.232088	0.201777	STK3/GSKIP/CD24/SDC1/BAMBI/FGFR2/VANGL2/GREM1/WNT5A/SOX10/DKK1/SHISA2	12
BP	GO:0051960	regulation of nervous system development	12/260	461/18614	0.0291581	0.232088	0.201777	STAU2/RB1/PLXNC1/HIF1A/DUSP10/AMIGO2/SEMA3C/NTRK2/WNT5A/FGF13/SOX10/DKK1	12
BP	GO:0042471	ear morphogenesis	5/260	123/18614	0.0292521	0.232088	0.201777	ATP6V1B1/FGFR2/SIX1/WNT5A/COL11A1	5
BP	GO:0031960	response to corticosteroid	6/260	166/18614	0.0293132	0.232088	0.201777	EIF4E/ADAM9/SDC1/IGF1R/AGL/GHR	6
BP	GO:0014075	response to amine	3/260	48/18614	0.0293757	0.232088	0.201777	RRM2B/NQO1/SLC1A1	3
BP	GO:0030850	prostate gland development	3/260	48/18614	0.0293757	0.232088	0.201777	FGFR2/WNT5A/AR	3
BP	GO:0045047	protein targeting to ER	3/260	48/18614	0.0293757	0.232088	0.201777	TRAM1/SGTB/MAN1A1	3
BP	GO:0042692	muscle cell differentiation	11/260	410/18614	0.0297477	0.234509	0.203882	RB1/SDC1/NEBL/FGFR2/XBP1/SIX1/GREM1/LOX/CXADR/CXCL10/DKK1	11
BP	GO:0198738	cell-cell signaling by wnt	12/260	463/18614	0.0300024	0.235581	0.204814	STK3/GSKIP/CD24/SDC1/BAMBI/FGFR2/VANGL2/GREM1/WNT5A/SOX10/DKK1/SHISA2	12
BP	GO:0018105	peptidyl-serine phosphorylation	9/260	309/18614	0.0301087	0.235581	0.204814	CAMK2D/NEK7/PDCD10/TFRC/PRKACB/NTRK2/WNT5A/DKK1/SLC1A1	9
BP	GO:0060828	regulation of canonical Wnt signaling pathway	8/260	260/18614	0.0301107	0.235581	0.204814	STK3/GSKIP/BAMBI/FGFR2/GREM1/WNT5A/SOX10/DKK1	8
BP	GO:0006575	cellular modified amino acid metabolic process	5/260	124/18614	0.030147	0.235581	0.204814	SLC25A32/SERINC5/GGH/DIO2/DIO1	5
BP	GO:0008016	regulation of heart contraction	7/260	213/18614	0.0303943	0.236347	0.20548	TMEM65/CAMK2D/PDE4B/THRB/FGF13/CXADR/SLC1A1	7
BP	GO:0051090	regulation of DNA-binding transcription factor activity	12/260	465/18614	0.0308641	0.236347	0.20548	STK3/COPS5/G3BP2/RB1/TFRC/MSX2/GREM1/WNT5A/S100A8/AR/ADCY1/S100A9	12
BP	GO:0050878	regulation of body fluid levels	10/260	361/18614	0.030938	0.236347	0.20548	HIF1A/ATP6V1B1/PAPSS2/F2RL1/SOCS2/PRKACB/XBP1/F13A1/SAA1/VAV3	10
BP	GO:0007528	neuromuscular junction development	3/260	49/18614	0.0309776	0.236347	0.20548	SIX1/ERBB2/DOK7	3
BP	GO:0009261	ribonucleotide catabolic process	3/260	49/18614	0.0309776	0.236347	0.20548	SUCLG2/DPYD/PDE4B	3
BP	GO:0046850	regulation of bone remodeling	3/260	49/18614	0.0309776	0.236347	0.20548	GPR137B/TFRC/GREM1	3
BP	GO:0140895	cell surface toll-like receptor signaling pathway	3/260	49/18614	0.0309776	0.236347	0.20548	TRIL/F2RL1/LBP	3
BP	GO:1901888	regulation of cell junction assembly	7/260	214/18614	0.0310634	0.236347	0.20548	STAU2/AMIGO2/SIX1/NTRK2/GREM1/WNT5A/DKK1	7
BP	GO:0002544	chronic inflammatory response	2/260	20/18614	0.0312966	0.236347	0.20548	S100A8/S100A9	2
BP	GO:0006491	N-glycan processing	2/260	20/18614	0.0312966	0.236347	0.20548	FUT8/MAN1A1	2
BP	GO:0006670	sphingosine metabolic process	2/260	20/18614	0.0312966	0.236347	0.20548	SPTSSA/SGPP1	2
BP	GO:0051546	keratinocyte migration	2/260	20/18614	0.0312966	0.236347	0.20548	ADAM9/EPPK1	2
BP	GO:0070166	enamel mineralization	2/260	20/18614	0.0312966	0.236347	0.20548	MSX2/ITGB6	2
BP	GO:0072079	nephron tubule formation	2/260	20/18614	0.0312966	0.236347	0.20548	SIX1/GREM1	2
BP	GO:1990182	exosomal secretion	2/260	20/18614	0.0312966	0.236347	0.20548	COPS5/SDC1	2
BP	GO:0050808	synapse organization	12/260	466/18614	0.0313017	0.236347	0.20548	STAU2/PLXNC1/AMIGO2/SIX1/ERBB2/IGF1R/NTRK2/WNT5A/FGF13/DOK7/DKK1/SLC1A1	12
BP	GO:0090101	negative regulation of transmembrane receptor protein serine/threonine kinase signaling pathway	6/260	169/18614	0.031604	0.238015	0.20693	TOB1/BAMBI/SLC2A10/GREM1/WNT5A/DKK1	6
BP	GO:0009612	response to mechanical stimulus	7/260	215/18614	0.0317423	0.238015	0.20693	ETV1/TLR8/BNIP3/PTGER4/IGF1R/CXCL10/COL11A1	7
BP	GO:0007389	pattern specification process	12/260	467/18614	0.0317436	0.238015	0.20693	ASPH/HIF1A/SEMA3C/FGFR2/PRKACB/VANGL2/MSX2/SIX1/GREM1/WNT5A/AR/DKK1	12
BP	GO:0001894	tissue homeostasis	8/260	263/18614	0.0319128	0.238015	0.20693	NANOS1/GPR137B/RB1/LIPA/TFRC/LYZ/CXADR/SLC1A1	8
BP	GO:0060249	anatomical structure homeostasis	8/260	263/18614	0.0319128	0.238015	0.20693	NANOS1/GPR137B/RB1/LIPA/TFRC/LYZ/CXADR/SLC1A1	8
BP	GO:0019730	antimicrobial humoral response	5/260	126/18614	0.031988	0.238015	0.20693	CXCL11/CXCL8/LYZ/CXCL10/S100A9	5
BP	GO:0045471	response to ethanol	5/260	126/18614	0.031988	0.238015	0.20693	TP53INP1/NQO1/FGFR2/IGF1R/S100A8	5
BP	GO:1903829	positive regulation of protein localization	12/260	468/18614	0.0321901	0.238766	0.207583	GPR137B/ADAM9/HIF1A/PDCD10/TFRC/CEMIP/F2RL1/ECT2/ABCA12/ERBB2/WNT5A/PDZK1	12
BP	GO:0044403	biological process involved in symbiotic interaction	9/260	313/18614	0.0322998	0.238766	0.207583	EEA1/ITGAV/TFRC/F2RL1/MRC1/ITGB6/CXCL8/CXADR/CCL8	9
BP	GO:0060070	canonical Wnt signaling pathway	9/260	313/18614	0.0322998	0.238766	0.207583	STK3/GSKIP/SDC1/BAMBI/FGFR2/GREM1/WNT5A/SOX10/DKK1	9
BP	GO:0061053	somite development	4/260	86/18614	0.0324225	0.238766	0.207583	SEMA3C/SIX1/WNT5A/DKK1	4
BP	GO:1901879	regulation of protein depolymerization	4/260	86/18614	0.0324225	0.238766	0.207583	ASPH/CAPZA2/F2RL1/FGF13	4
BP	GO:0018198	peptidyl-cysteine modification	3/260	50/18614	0.0326245	0.238779	0.207594	OXR1/S100A8/S100A9	3
BP	GO:0043457	regulation of cellular respiration	3/260	50/18614	0.0326245	0.238779	0.207594	TMEM135/HIF1A/BNIP3	3
BP	GO:0048009	insulin-like growth factor receptor signaling pathway	3/260	50/18614	0.0326245	0.238779	0.207594	IGF1R/AR/GHR	3
BP	GO:0002262	myeloid cell homeostasis	6/260	171/18614	0.0331944	0.242455	0.21079	BPGM/RB1/LIPA/HIF1A/PDE4B/MB	6
BP	GO:0010232	vascular transport	4/260	87/18614	0.0336255	0.243614	0.211798	SLC2A13/TFRC/SLC2A10/SLC1A1	4
BP	GO:0048145	regulation of fibroblast proliferation	4/260	87/18614	0.0336255	0.243614	0.211798	PEX2/TP53INP1/PDGFC/WNT5A	4
BP	GO:0097006	regulation of plasma lipoprotein particle levels	4/260	87/18614	0.0336255	0.243614	0.211798	NCEH1/LIPA/MSR1/PRKACB	4
BP	GO:0150104	transport across blood-brain barrier	4/260	87/18614	0.0336255	0.243614	0.211798	SLC2A13/TFRC/SLC2A10/SLC1A1	4
BP	GO:0048015	phosphatidylinositol-mediated signaling	6/260	172/18614	0.0340087	0.243898	0.212045	F2RL1/PDGFC/ERBB2/IGF1R/NTRK2/FCGR3A	6
BP	GO:0006590	thyroid hormone generation	2/260	21/18614	0.034278	0.243898	0.212045	DIO2/DIO1	2
BP	GO:0009129	pyrimidine nucleoside monophosphate metabolic process	2/260	21/18614	0.034278	0.243898	0.212045	DPYD/DCK	2
BP	GO:0030502	negative regulation of bone mineralization	2/260	21/18614	0.034278	0.243898	0.212045	HIF1A/GREM1	2
BP	GO:0038083	peptidyl-tyrosine autophosphorylation	2/260	21/18614	0.034278	0.243898	0.212045	IGF1R/GREM1	2
BP	GO:0090026	positive regulation of monocyte chemotaxis	2/260	21/18614	0.034278	0.243898	0.212045	CXCL10/CXCL17	2
BP	GO:0090189	regulation of branching involved in ureteric bud morphogenesis	2/260	21/18614	0.034278	0.243898	0.212045	SIX1/GREM1	2
BP	GO:0097734	extracellular exosome biogenesis	2/260	21/18614	0.034278	0.243898	0.212045	COPS5/SDC1	2
BP	GO:1903204	negative regulation of oxidative stress-induced neuron death	2/260	21/18614	0.034278	0.243898	0.212045	OXR1/HIF1A	2
BP	GO:0051047	positive regulation of secretion	9/260	317/18614	0.0345994	0.245697	0.213608	KMO/ADAM9/HIF1A/RAB27B/SDC1/CADPS2/F2RL1/XBP1/S100A8	9
BP	GO:2001242	regulation of intrinsic apoptotic signaling pathway	6/260	173/18614	0.0348359	0.246216	0.21406	SGMS1/RRM2B/HIF1A/XBP1/S100A8/S100A9	6
BP	GO:0048864	stem cell development	4/260	88/18614	0.0348541	0.246216	0.21406	HIF1A/SEMA3C/RDH10/SOX10	4
BP	GO:0032874	positive regulation of stress-activated MAPK cascade	5/260	129/18614	0.0348789	0.246216	0.21406	STK3/PDCD10/TPD52L1/F2RL1/WNT5A	5
BP	GO:0003002	regionalization	11/260	422/18614	0.0355424	0.250406	0.217703	HIF1A/SEMA3C/FGFR2/PRKACB/VANGL2/MSX2/SIX1/GREM1/WNT5A/AR/DKK1	11
BP	GO:0030178	negative regulation of Wnt signaling pathway	6/260	174/18614	0.0356759	0.250853	0.218091	STK3/GREM1/WNT5A/SOX10/DKK1/SHISA2	6
BP	GO:0021700	developmental maturation	9/260	319/18614	0.0357905	0.250937	0.218165	ATP6V1C1/RB1/HIF1A/ATP6V1B1/NTN4/MSX2/GREM1/WNT5A/SOX10	9
BP	GO:0043583	ear development	7/260	221/18614	0.0360252	0.250937	0.218165	ESRP1/ATP6V1B1/FGFR2/RDH10/SIX1/WNT5A/COL11A1	7
BP	GO:0060324	face development	3/260	52/18614	0.0360527	0.250937	0.218165	ASPH/WNT5A/DKK1	3
BP	GO:0072599	establishment of protein localization to endoplasmic reticulum	3/260	52/18614	0.0360527	0.250937	0.218165	TRAM1/SGTB/MAN1A1	3
BP	GO:0055072	iron ion homeostasis	4/260	89/18614	0.0361086	0.250937	0.218165	HIF1A/TFRC/SLC40A1/CP	4
BP	GO:0071229	cellular response to acid chemical	4/260	89/18614	0.0361086	0.250937	0.218165	PDGFC/XBP1/SIX1/NTRK2	4
BP	GO:0010631	epithelial cell migration	10/260	371/18614	0.0362398	0.251361	0.218533	RIN2/NANOS1/ADAM9/HIF1A/DUSP10/PDCD10/EPPK1/GREM1/WNT5A/S100A9	10
BP	GO:0070304	positive regulation of stress-activated protein kinase signaling cascade	5/260	131/18614	0.0368931	0.255397	0.222042	STK3/PDCD10/TPD52L1/F2RL1/WNT5A	5
BP	GO:0000083	regulation of transcription involved in G1/S transition of mitotic cell cycle	2/260	22/18614	0.0373649	0.255413	0.222056	BACH1/RB1	2
BP	GO:0010042	response to manganese ion	2/260	22/18614	0.0373649	0.255413	0.222056	ADAM9/TFRC	2
BP	GO:0015669	gas transport	2/260	22/18614	0.0373649	0.255413	0.222056	BPGM/MB	2
BP	GO:0034104	negative regulation of tissue remodeling	2/260	22/18614	0.0373649	0.255413	0.222056	GPR137B/GREM1	2
BP	GO:0046519	sphingoid metabolic process	2/260	22/18614	0.0373649	0.255413	0.222056	SPTSSA/SGPP1	2
BP	GO:0060395	SMAD protein signal transduction	4/260	90/18614	0.0373889	0.255413	0.222056	NCEH1/TOB1/SLC2A10/ITGB6	4
BP	GO:0048017	inositol lipid-mediated signaling	6/260	176/18614	0.0373949	0.255413	0.222056	F2RL1/PDGFC/ERBB2/IGF1R/NTRK2/FCGR3A	6
BP	GO:0002639	positive regulation of immunoglobulin production	3/260	53/18614	0.0378336	0.255967	0.222537	DNAJB9/TFRC/XBP1	3
BP	GO:0042572	retinol metabolic process	3/260	53/18614	0.0378336	0.255967	0.222537	HSD17B6/RDH10/SDR16C5	3
BP	GO:0045744	negative regulation of G protein-coupled receptor signaling pathway	3/260	53/18614	0.0378336	0.255967	0.222537	ARRDC3/PDE4B/CXCL8	3
BP	GO:0060071	Wnt signaling pathway, planar cell polarity pathway	3/260	53/18614	0.0378336	0.255967	0.222537	VANGL2/WNT5A/DKK1	3
BP	GO:0071622	regulation of granulocyte chemotaxis	3/260	53/18614	0.0378336	0.255967	0.222537	LBP/CXCL8/CXCL17	3
BP	GO:0090132	epithelium migration	10/260	374/18614	0.0379466	0.256247	0.222781	RIN2/NANOS1/ADAM9/HIF1A/DUSP10/PDCD10/EPPK1/GREM1/WNT5A/S100A9	10
BP	GO:0007409	axonogenesis	11/260	427/18614	0.0381772	0.257318	0.223712	PLXNC1/ETV1/SEMA3C/FGFR2/ERBB2/IGF1R/ALCAM/NTRK2/WNT5A/FGF13/ADCY1	11
BP	GO:0001942	hair follicle development	4/260	91/18614	0.038695	0.25983	0.225896	FGFR2/MSX2/WNT5A/DKK1	4
BP	GO:0030901	midbrain development	4/260	91/18614	0.038695	0.25983	0.225896	GNB4/FGFR2/WNT5A/DKK1	4
BP	GO:0032635	interleukin-6 production	6/260	178/18614	0.039166	0.262009	0.227791	TLR8/F2RL1/XBP1/LBP/WNT5A/ORM1	6
BP	GO:0032675	regulation of interleukin-6 production	6/260	178/18614	0.039166	0.262009	0.227791	TLR8/F2RL1/XBP1/LBP/WNT5A/ORM1	6
BP	GO:0046164	alcohol catabolic process	3/260	54/18614	0.0396587	0.263417	0.229014	SRD5A3/INPP4B/ALDH3B2	3
BP	GO:0006486	protein glycosylation	7/260	226/18614	0.0398737	0.263417	0.229014	DPY19L4/STT3B/TMTC3/SRD5A3/FUT8/MAN1A1/GALNT7	7
BP	GO:0043413	macromolecule glycosylation	7/260	226/18614	0.0398737	0.263417	0.229014	DPY19L4/STT3B/TMTC3/SRD5A3/FUT8/MAN1A1/GALNT7	7
BP	GO:0001656	metanephros development	4/260	92/18614	0.040027	0.263417	0.229014	RDH10/SIX1/GREM1/TFAP2B	4
BP	GO:0045666	positive regulation of neuron differentiation	4/260	92/18614	0.040027	0.263417	0.229014	SOCS2/ECT2/BRINP3/DKK1	4
BP	GO:0002702	positive regulation of production of molecular mediator of immune response	5/260	134/18614	0.0400462	0.263417	0.229014	DNAJB9/TFRC/F2RL1/XBP1/WNT5A	5
BP	GO:0001659	temperature homeostasis	6/260	179/18614	0.0400712	0.263417	0.229014	ARRDC3/RB1/ACSL1/PDGFC/IGF1R/DIO2	6
BP	GO:0007204	positive regulation of cytosolic calcium ion concentration	6/260	179/18614	0.0400712	0.263417	0.229014	CD24/ITGAV/F2RL1/FPR3/PTGER4/SAA1	6
BP	GO:0050954	sensory perception of mechanical stimulus	6/260	179/18614	0.0400712	0.263417	0.229014	ATP6V1B1/CEMIP/THRB/SIX1/EPYC/COL11A1	6
BP	GO:0003091	renal water homeostasis	2/260	23/18614	0.0405539	0.263417	0.229014	ATP6V1B1/PRKACB	2
BP	GO:0035268	protein mannosylation	2/260	23/18614	0.0405539	0.263417	0.229014	DPY19L4/TMTC3	2
BP	GO:0045048	protein insertion into ER membrane	2/260	23/18614	0.0405539	0.263417	0.229014	EMC2/TRAM1	2
BP	GO:0046058	cAMP metabolic process	2/260	23/18614	0.0405539	0.263417	0.229014	PDE4B/ADCY1	2
BP	GO:0060396	growth hormone receptor signaling pathway	2/260	23/18614	0.0405539	0.263417	0.229014	SOCS2/GHR	2
BP	GO:0071378	cellular response to growth hormone stimulus	2/260	23/18614	0.0405539	0.263417	0.229014	SOCS2/GHR	2
BP	GO:0140112	extracellular vesicle biogenesis	2/260	23/18614	0.0405539	0.263417	0.229014	COPS5/SDC1	2
BP	GO:0046777	protein autophosphorylation	7/260	227/18614	0.0406744	0.26372	0.229278	CAMK2D/PDGFC/FGFR2/ERBB2/IGF1R/NTRK2/GREM1	7
BP	GO:0018209	peptidyl-serine modification	9/260	327/18614	0.0408367	0.264294	0.229777	CAMK2D/NEK7/PDCD10/TFRC/PRKACB/NTRK2/WNT5A/DKK1/SLC1A1	9
BP	GO:0090130	tissue migration	10/260	379/18614	0.0409136	0.264314	0.229794	RIN2/NANOS1/ADAM9/HIF1A/DUSP10/PDCD10/EPPK1/GREM1/WNT5A/S100A9	10
BP	GO:0035265	organ growth	6/260	180/18614	0.0409896	0.264328	0.229806	STK3/COL27A1/FGFR2/MSX2/CXADR/AR	6
BP	GO:0051781	positive regulation of cell division	4/260	93/18614	0.0413849	0.265881	0.231157	PDGFC/FGFR2/ECT2/IGF1R	4
BP	GO:0070301	cellular response to hydrogen peroxide	4/260	93/18614	0.0413849	0.265881	0.231157	PDCD10/NQO1/BNIP3/ECT2	4
BP	GO:0034381	plasma lipoprotein particle clearance	3/260	55/18614	0.0415277	0.265881	0.231157	NCEH1/LIPA/MSR1	3
BP	GO:0061462	protein localization to lysosome	3/260	55/18614	0.0415277	0.265881	0.231157	SNX16/LAMP2/GPR137B	3
BP	GO:0048771	tissue remodeling	6/260	181/18614	0.0419213	0.267922	0.232931	GPR137B/LIPA/HIF1A/TFRC/SEMA3C/GREM1	6
BP	GO:0050767	regulation of neurogenesis	10/260	381/18614	0.0421438	0.268552	0.233479	STAU2/RB1/PLXNC1/HIF1A/DUSP10/SEMA3C/NTRK2/WNT5A/FGF13/SOX10	10
BP	GO:0002768	immune response-regulating cell surface receptor signaling pathway	9/260	329/18614	0.0421699	0.268552	0.233479	CD24/TRIL/PDE4B/F2RL1/FPR3/MNDA/LBP/FCGR3A/VAV3	9
BP	GO:0006835	dicarboxylic acid transport	4/260	94/18614	0.0427686	0.270918	0.235536	SLC25A32/KMO/NTRK2/SLC1A1	4
BP	GO:0022404	molting cycle process	4/260	94/18614	0.0427686	0.270918	0.235536	FGFR2/MSX2/WNT5A/DKK1	4
BP	GO:0022405	hair cycle process	4/260	94/18614	0.0427686	0.270918	0.235536	FGFR2/MSX2/WNT5A/DKK1	4
BP	GO:0002752	cell surface pattern recognition receptor signaling pathway	3/260	56/18614	0.0434405	0.272886	0.237247	TRIL/F2RL1/LBP	3
BP	GO:0008045	motor neuron axon guidance	2/260	24/18614	0.0438417	0.272886	0.237247	ERBB2/ALCAM	2
BP	GO:0009162	deoxyribonucleoside monophosphate metabolic process	2/260	24/18614	0.0438417	0.272886	0.237247	DPYD/DCK	2
BP	GO:0010839	negative regulation of keratinocyte proliferation	2/260	24/18614	0.0438417	0.272886	0.237247	EPPK1/FGFR2	2
BP	GO:0010842	retina layer formation	2/260	24/18614	0.0438417	0.272886	0.237247	TFAP2B/SLC1A1	2
BP	GO:0018279	protein N-linked glycosylation via asparagine	2/260	24/18614	0.0438417	0.272886	0.237247	STT3B/FUT8	2
BP	GO:0035162	embryonic hemopoiesis	2/260	24/18614	0.0438417	0.272886	0.237247	STK3/HIF1A	2
BP	GO:0040037	negative regulation of fibroblast growth factor receptor signaling pathway	2/260	24/18614	0.0438417	0.272886	0.237247	WNT5A/SHISA2	2
BP	GO:0090103	cochlea morphogenesis	2/260	24/18614	0.0438417	0.272886	0.237247	SIX1/WNT5A	2
BP	GO:0090335	regulation of brown fat cell differentiation	2/260	24/18614	0.0438417	0.272886	0.237247	DUSP10/SIX1	2
BP	GO:0006029	proteoglycan metabolic process	4/260	95/18614	0.0441782	0.273553	0.237827	UGDH/SLC2A10/HS6ST2/COL11A1	4
BP	GO:0046330	positive regulation of JNK cascade	4/260	95/18614	0.0441782	0.273553	0.237827	STK3/TPD52L1/F2RL1/WNT5A	4
BP	GO:0048704	embryonic skeletal system morphogenesis	4/260	95/18614	0.0441782	0.273553	0.237827	FGFR2/RDH10/SIX1/COL11A1	4
BP	GO:0019221	cytokine-mediated signaling pathway	12/260	492/18614	0.0443017	0.273844	0.23808	YTHDF3/CD24/HIF1A/ACSL1/F2RL1/CXCL11/WNT5A/CXCL8/CXCL10/CCL8/GHR/SLC1A1	12
BP	GO:0001654	eye development	10/260	385/18614	0.0446798	0.275705	0.239698	STAU2/TMEM135/HIF1A/THRB/RDH10/NTRK2/WNT5A/COL8A1/TFAP2B/SLC1A1	10
BP	GO:0006826	iron ion transport	3/260	57/18614	0.0453966	0.278687	0.24229	TFRC/SLC40A1/CP	3
BP	GO:0072523	purine-containing compound catabolic process	3/260	57/18614	0.0453966	0.278687	0.24229	SUCLG2/DPYD/PDE4B	3
BP	GO:0090175	regulation of establishment of planar polarity	3/260	57/18614	0.0453966	0.278687	0.24229	VANGL2/WNT5A/DKK1	3
BP	GO:0072080	nephron tubule development	4/260	96/18614	0.0456137	0.279317	0.242838	CD24/SIX1/GREM1/TFAP2B	4
BP	GO:0090090	negative regulation of canonical Wnt signaling pathway	5/260	139/18614	0.0456554	0.279317	0.242838	STK3/GREM1/WNT5A/SOX10/DKK1	5
BP	GO:0044000	movement in host	6/260	185/18614	0.0457809	0.279362	0.242877	ITGAV/TFRC/MRC1/ITGB6/CXCL8/CXADR	6
BP	GO:0032970	regulation of actin filament-based process	10/260	387/18614	0.0459858	0.279362	0.242877	STAU2/CAMK2D/CAPZA2/RHPN2/IQGAP2/PDE4B/F2RL1/PTGER4/ECT2/FGF13	10
BP	GO:0048732	gland development	11/260	441/18614	0.0462752	0.279362	0.242877	HIF1A/SEMA3C/SOCS2/FGFR2/NTN4/XBP1/MSX2/SIX1/WNT5A/SOX10/AR	11
BP	GO:0050807	regulation of synapse organization	7/260	234/18614	0.0465729	0.279362	0.242877	STAU2/PLXNC1/AMIGO2/SIX1/NTRK2/WNT5A/DKK1	7
BP	GO:0060560	developmental growth involved in morphogenesis	7/260	234/18614	0.0465729	0.279362	0.242877	SEMA3C/FGFR2/RDH10/SIX1/ALCAM/WNT5A/FGF13	7
BP	GO:0000041	transition metal ion transport	4/260	97/18614	0.0470749	0.279362	0.242877	TFRC/SLC40A1/CP/SLC1A1	4
BP	GO:0001657	ureteric bud development	4/260	97/18614	0.0470749	0.279362	0.242877	SDC1/FGFR2/SIX1/GREM1	4
BP	GO:0014020	primary neural tube formation	4/260	97/18614	0.0470749	0.279362	0.242877	HIF1A/PRKACB/VANGL2/WNT5A	4
BP	GO:0003081	regulation of systemic arterial blood pressure by renin-angiotensin	2/260	25/18614	0.0472248	0.279362	0.242877	F2RL1/CPA3	2
BP	GO:0006760	folic acid-containing compound metabolic process	2/260	25/18614	0.0472248	0.279362	0.242877	SLC25A32/GGH	2
BP	GO:0014047	glutamate secretion	2/260	25/18614	0.0472248	0.279362	0.242877	KMO/NTRK2	2
BP	GO:0046885	regulation of hormone biosynthetic process	2/260	25/18614	0.0472248	0.279362	0.242877	HIF1A/IGF1R	2
BP	GO:0050927	positive regulation of positive chemotaxis	2/260	25/18614	0.0472248	0.279362	0.242877	F2RL1/CXCL8	2
BP	GO:0090023	positive regulation of neutrophil chemotaxis	2/260	25/18614	0.0472248	0.279362	0.242877	LBP/CXCL8	2
BP	GO:0097186	amelogenesis	2/260	25/18614	0.0472248	0.279362	0.242877	MSX2/ITGB6	2
BP	GO:2000209	regulation of anoikis	2/260	25/18614	0.0472248	0.279362	0.242877	NTRK2/CEACAM6	2
BP	GO:0150063	visual system development	10/260	389/18614	0.0473175	0.279362	0.242877	STAU2/TMEM135/HIF1A/THRB/RDH10/NTRK2/WNT5A/COL8A1/TFAP2B/SLC1A1	10
BP	GO:0001755	neural crest cell migration	3/260	58/18614	0.0473957	0.279362	0.242877	HIF1A/SEMA3C/SOX10	3
BP	GO:0043616	keratinocyte proliferation	3/260	58/18614	0.0473957	0.279362	0.242877	EPPK1/FGFR2/SDR16C5	3
BP	GO:0090311	regulation of protein deacetylation	3/260	58/18614	0.0473957	0.279362	0.242877	CAMK2D/PRMT6/SDR16C5	3
BP	GO:0099024	plasma membrane invagination	3/260	58/18614	0.0473957	0.279362	0.242877	SNX18/MSR1/F2RL1	3
BP	GO:0072659	protein localization to plasma membrane	8/260	285/18614	0.0474103	0.279362	0.242877	EFR3A/LYPLA1/BLZF1/SEC23A/ABCA12/FGF13/AR/PDZK1	8
BP	GO:0010001	glial cell differentiation	7/260	235/18614	0.0474579	0.279362	0.242877	DUSP10/BNIP3/ERBB2/NTRK2/S100A8/SOX10/S100A9	7
BP	GO:0010721	negative regulation of cell development	8/260	286/18614	0.0482136	0.282148	0.245299	GPR137B/RB1/DUSP10/SEMA3C/ERBB2/WNT5A/FGF13/SOX10	8
BP	GO:0030111	regulation of Wnt signaling pathway	9/260	338/18614	0.0485321	0.282148	0.245299	STK3/GSKIP/BAMBI/FGFR2/GREM1/WNT5A/SOX10/DKK1/SHISA2	9
BP	GO:0043010	camera-type eye development	9/260	338/18614	0.0485321	0.282148	0.245299	TMEM135/HIF1A/THRB/RDH10/NTRK2/WNT5A/COL8A1/TFAP2B/SLC1A1	9
BP	GO:0032642	regulation of chemokine production	4/260	98/18614	0.048562	0.282148	0.245299	HIF1A/F2RL1/LBP/WNT5A	4
BP	GO:0072163	mesonephric epithelium development	4/260	98/18614	0.048562	0.282148	0.245299	SDC1/FGFR2/SIX1/GREM1	4
BP	GO:0072164	mesonephric tubule development	4/260	98/18614	0.048562	0.282148	0.245299	SDC1/FGFR2/SIX1/GREM1	4
BP	GO:0097306	cellular response to alcohol	4/260	98/18614	0.048562	0.282148	0.245299	TP53INP1/PTGER4/IGF1R/ADCY1	4
BP	GO:0120162	positive regulation of cold-induced thermogenesis	4/260	98/18614	0.048562	0.282148	0.245299	ACSL1/PDGFC/IGF1R/DIO2	4
BP	GO:0006986	response to unfolded protein	5/260	142/18614	0.0492348	0.284412	0.247268	TRAM1/COPS5/DNAJB9/STT3B/XBP1	5
BP	GO:0048545	response to steroid hormone	9/260	339/18614	0.0492762	0.284412	0.247268	EIF4E/ADAM9/SDC1/IGF1R/AGL/LOX/SOX10/AR/GHR	9
BP	GO:0071214	cellular response to abiotic stimulus	9/260	339/18614	0.0492762	0.284412	0.247268	TP53INP1/TLR8/BNIP3/PTGER4/ECT2/EFHD1/IGF1R/ITGB6/MMP1	9
BP	GO:0104004	cellular response to environmental stimulus	9/260	339/18614	0.0492762	0.284412	0.247268	TP53INP1/TLR8/BNIP3/PTGER4/ECT2/EFHD1/IGF1R/ITGB6/MMP1	9
BP	GO:0032102	negative regulation of response to external stimulus	11/260	446/18614	0.0494326	0.284412	0.247268	YTHDF3/RB1/DUSP10/EPPK1/SEMA3C/F2RL1/PTGER4/SAA1/GREM1/WNT5A/CXCL17	11
BP	GO:0051785	positive regulation of nuclear division	3/260	59/18614	0.0494376	0.284412	0.247268	RB1/MSX2/WNT5A	3
BP	GO:0002700	regulation of production of molecular mediator of immune response	6/260	189/18614	0.0498549	0.284412	0.247268	DNAJB9/TRIL/TFRC/F2RL1/XBP1/WNT5A	6
CC	GO:0098644	complex of collagen trimers	5/270	21/19518	8.28544e-06	0.00281705	0.00248563	COL27A1/LUM/COL10A1/COL8A1/COL11A1	5
CC	GO:0062023	collagen-containing extracellular matrix	17/270	415/19518	7.16359e-05	0.0121781	0.0107454	COL27A1/FGFR2/NTN4/LUM/F13A1/EDIL3/GREM1/COL10A1/WNT5A/S100A8/LOX/COL8A1/ORM1/ADAMDEC1/COL11A1/CPA3/S100A9	17
CC	GO:0005581	collagen trimer	7/270	85/19518	0.000176513	0.0200048	0.0176513	MSR1/COL27A1/LUM/COL10A1/LOX/COL8A1/COL11A1	7
CC	GO:0005583	fibrillar collagen trimer	3/270	12/19518	0.00052508	0.0357054	0.0315048	COL27A1/LUM/COL11A1	3
CC	GO:0098643	banded collagen fibril	3/270	12/19518	0.00052508	0.0357054	0.0315048	COL27A1/LUM/COL11A1	3
CC	GO:0030133	transport vesicle	14/270	425/19518	0.00250594	0.142003	0.125297	PLEKHF2/MAL2/COPS5/CNIH1/ATP6V1C1/TMED7/COPS4/SEC23A/RAB27B/ATP6V1B1/PDE4B/ABCA12/SLC40A1/CPA3	14
CC	GO:0016327	apicolateral plasma membrane	3/270	23/19518	0.00377751	0.183479	0.161893	EPPK1/CLDN8/CXADR	3
CC	GO:0031312	extrinsic component of organelle membrane	4/270	51/19518	0.00537474	0.192749	0.170073	EMC2/ATP6V1C1/SNX16/ATP6V1B1	4
CC	GO:0009897	external side of plasma membrane	13/270	426/19518	0.00662809	0.192749	0.170073	ADAM9/CD24/SDC1/ITGAV/TMEM123/TFRC/TLR8/ALCAM/ITGB6/FCGR3A/CXCL10/GHR/GRIA2	13
CC	GO:0019898	extrinsic component of membrane	10/270	288/19518	0.00702237	0.192749	0.170073	EMC2/SNX18/EEA1/ATP6V1C1/SNX16/SEC23A/SOCS6/ATP6V1B1/GNB4/SOCS2	10
CC	GO:1904724	tertiary granule lumen	4/270	55/19518	0.00702718	0.192749	0.170073	GGH/ORM1/CRISP3/LYZ	4
CC	GO:0008021	synaptic vesicle	8/270	210/19518	0.00904666	0.192749	0.170073	MAL2/COPS5/ATP6V1C1/COPS4/RAB27B/ATP6V1B1/PDE4B/SLC40A1	8
CC	GO:0000221	vacuolar proton-transporting V-type ATPase, V1 domain	2/270	11/19518	0.00965705	0.192749	0.170073	ATP6V1C1/ATP6V1B1	2
CC	GO:0033180	proton-transporting V-type ATPase, V1 domain	2/270	11/19518	0.00965705	0.192749	0.170073	ATP6V1C1/ATP6V1B1	2
CC	GO:0098850	extrinsic component of synaptic vesicle membrane	2/270	11/19518	0.00965705	0.192749	0.170073	ATP6V1C1/ATP6V1B1	2
CC	GO:0098685	Schaffer collateral - CA1 synapse	5/270	94/19518	0.00986862	0.192749	0.170073	EEA1/CPLX1/WNT5A/ADCY1/SLC1A1	5
CC	GO:0035580	specific granule lumen	4/270	62/19518	0.0106647	0.192749	0.170073	GGH/ORM1/CRISP3/LYZ	4
CC	GO:0005775	vacuolar lumen	7/270	176/19518	0.0114371	0.192749	0.170073	LAMP2/LIPA/SDC1/GGH/LUM/MNDA/LYZ	7
CC	GO:0060076	excitatory synapse	4/270	64/19518	0.0118904	0.192749	0.170073	PLXNC1/PDE4B/FGFR2/GRIA2	4
CC	GO:0005788	endoplasmic reticulum lumen	10/270	312/19518	0.0119051	0.192749	0.170073	DNAJB9/P4HA1/COL27A1/GOLM1/PDGFC/COL10A1/WNT5A/COL8A1/CP/COL11A1	10
CC	GO:0030135	coated vesicle	10/270	312/19518	0.0119051	0.192749	0.170073	SNX18/CNIH1/ATP6V1C1/TMED7/SEC23A/TMED5/RAB27B/TFRC/CEMIP/WNT5A	10
CC	GO:0070382	exocytic vesicle	8/270	225/19518	0.0133136	0.205755	0.181549	MAL2/COPS5/ATP6V1C1/COPS4/RAB27B/ATP6V1B1/PDE4B/SLC40A1	8
CC	GO:0098857	membrane microdomain	10/270	324/19518	0.0151464	0.211081	0.186248	MAL2/LAMP2/CD24/KCNMA1/OLR1/IGF1R/CXADR/PDZK1/ADCY1/SLC1A1	10
CC	GO:0005769	early endosome	12/270	423/19518	0.015176	0.211081	0.186248	PLEKHF2/ARRDC3/EEA1/RNF11/SNX16/HSD17B6/TFRC/F2RL1/ERBB2/NTRK2/DKK1/SLC1A1	12
CC	GO:0031901	early endosome membrane	7/270	187/19518	0.0155206	0.211081	0.186248	PLEKHF2/EEA1/SNX16/HSD17B6/NTRK2/DKK1/SLC1A1	7
CC	GO:0030658	transport vesicle membrane	8/270	234/19518	0.0164925	0.215671	0.190298	MAL2/CNIH1/ATP6V1C1/TMED7/SEC23A/RAB27B/ATP6V1B1/ABCA12	8
CC	GO:0016324	apical plasma membrane	11/270	381/19518	0.0174858	0.215876	0.190479	MAL2/SLC2A13/KCNK1/RAB27B/ATP6V1B1/KCNMA1/VANGL2/ERBB2/PDZK1/SLC1A1/CEACAM6	11
CC	GO:0030127	COPII vesicle coat	2/270	15/19518	0.0177781	0.215876	0.190479	TMED7/SEC23A	2
CC	GO:0098686	hippocampal mossy fiber to CA3 synapse	3/270	41/19518	0.0189528	0.218509	0.192802	MAL2/RNF19A/ADCY1	3
CC	GO:0005766	primary lysosome	6/270	155/19518	0.0209825	0.218509	0.192802	CPNE3/LAMP2/GGH/MNDA/LYZ/CEACAM6	6
CC	GO:0042582	azurophil granule	6/270	155/19518	0.0209825	0.218509	0.192802	CPNE3/LAMP2/GGH/MNDA/LYZ/CEACAM6	6
CC	GO:0001772	immunological synapse	3/270	43/19518	0.0215052	0.218509	0.192802	SOCS6/ALCAM/VAV3	3
CC	GO:0045177	apical part of cell	12/270	446/19518	0.0219386	0.218509	0.192802	MAL2/ATP6V1C1/SLC2A13/KCNK1/RAB27B/ATP6V1B1/KCNMA1/VANGL2/ERBB2/PDZK1/SLC1A1/CEACAM6	12
CC	GO:0008180	COP9 signalosome	2/270	17/19518	0.0226135	0.218509	0.192802	COPS5/COPS4	2
CC	GO:0030662	coated vesicle membrane	7/270	202/19518	0.0226285	0.218509	0.192802	CNIH1/ATP6V1C1/TMED7/SEC23A/TFRC/CEMIP/WNT5A	7
CC	GO:0030139	endocytic vesicle	10/270	347/19518	0.0231363	0.218509	0.192802	RIN2/CAMK2D/LAMP2/MSR1/ITGAV/TFRC/CEMIP/SAA1/WNT5A/GRIA2	10
CC	GO:0042581	specific granule	6/270	160/19518	0.0240746	0.221226	0.195199	ITGAV/GGH/OLR1/ORM1/CRISP3/LYZ	6
CC	GO:0070820	tertiary granule	6/270	164/19518	0.0267576	0.23941	0.211244	LAMP2/GGH/OLR1/ORM1/CRISP3/LYZ	6
CC	GO:0033178	proton-transporting two-sector ATPase complex, catalytic domain	2/270	19/19518	0.027924	0.24344	0.2148	ATP6V1C1/ATP6V1B1	2
CC	GO:0010494	cytoplasmic stress granule	4/270	85/19518	0.0303231	0.254847	0.224865	YTHDF3/G3BP2/EIF4E/GRB7	4
CC	GO:0140534	endoplasmic reticulum protein-containing complex	5/270	126/19518	0.030891	0.254847	0.224865	SPTSSA/EMC2/RNF139/STT3B/P4HA1	5
CC	GO:0014704	intercalated disc	3/270	50/19518	0.0318437	0.254847	0.224865	TMEM65/FGF13/CXADR	3
CC	GO:0009925	basal plasma membrane	8/270	266/19518	0.0322306	0.254847	0.224865	ATP6V1B1/TFRC/EPPK1/ERBB2/CLCA2/CLDN8/CXADR/SLC40A1	8
CC	GO:0042827	platelet dense granule	2/270	21/19518	0.03368	0.260254	0.229636	LAMP2/RAB27B	2
CC	GO:0034774	secretory granule lumen	9/270	322/19518	0.0357889	0.268962	0.237319	GGH/F13A1/MNDA/AGL/S100A8/ORM1/CRISP3/LYZ/S100A9	9
CC	GO:0045121	membrane raft	9/270	323/19518	0.036389	0.268962	0.237319	MAL2/CD24/KCNMA1/OLR1/IGF1R/CXADR/PDZK1/ADCY1/SLC1A1	9
CC	GO:0060205	cytoplasmic vesicle lumen	9/270	325/19518	0.0376097	0.272071	0.240062	GGH/F13A1/MNDA/AGL/S100A8/ORM1/CRISP3/LYZ/S100A9	9
CC	GO:0031983	vesicle lumen	9/270	327/19518	0.0388582	0.275246	0.242864	GGH/F13A1/MNDA/AGL/S100A8/ORM1/CRISP3/LYZ/S100A9	9
CC	GO:0030134	COPII-coated ER to Golgi transport vesicle	4/270	93/19518	0.0401936	0.278894	0.246083	CNIH1/TMED7/SEC23A/TMED5	4
CC	GO:0005902	microvillus	4/270	94/19518	0.0415413	0.282481	0.249248	IQGAP2/ITGAV/ATP6V1B1/PDZK1	4
CC	GO:0016323	basolateral plasma membrane	7/270	234/19518	0.0446679	0.291695	0.257378	ATP6V1B1/TFRC/EPPK1/ERBB2/CLDN8/CXADR/SLC40A1	7
CC	GO:0045178	basal part of cell	8/270	285/19518	0.04531	0.291695	0.257378	ATP6V1B1/TFRC/EPPK1/ERBB2/CLCA2/CLDN8/CXADR/SLC40A1	8
CC	GO:0035577	azurophil granule membrane	3/270	58/19518	0.0462948	0.291695	0.257378	CPNE3/LAMP2/CEACAM6	3
CC	GO:0016471	vacuolar proton-transporting V-type ATPase complex	2/270	25/19518	0.0464164	0.291695	0.257378	ATP6V1C1/ATP6V1B1	2
CC	GO:0043202	lysosomal lumen	4/270	98/19518	0.047186	0.291695	0.257378	LAMP2/LIPA/SDC1/LUM	4
MF	GO:0005539	glycosaminoglycan binding	10/264	232/18369	0.00199866	0.319819	0.306998	CEMIP/FGFR2/CXCL11/SAA1/PCOLCE2/EPYC/CXCL8/CXCL10/CCL8/COL11A1	10
MF	GO:0045236	CXCR chemokine receptor binding	3/264	18/18369	0.00204125	0.319819	0.306998	CXCL11/CXCL8/CXCL10	3
MF	GO:0004745	NAD-retinol dehydrogenase activity	3/264	19/18369	0.00239841	0.319819	0.306998	HSD17B6/RDH10/SDR16C5	3
MF	GO:0030020	extracellular matrix structural constituent conferring tensile strength	4/264	41/18369	0.00278119	0.319819	0.306998	COL27A1/COL10A1/COL8A1/COL11A1	4
MF	GO:0008201	heparin binding	8/264	168/18369	0.00302065	0.319819	0.306998	FGFR2/CXCL11/SAA1/PCOLCE2/CXCL8/CXCL10/CCL8/COL11A1	8
MF	GO:0001223	transcription coactivator binding	4/264	43/18369	0.00331418	0.319819	0.306998	HIF1A/THRB/SIX1/AR	4
MF	GO:0001618	virus receptor activity	5/264	77/18369	0.0050291	0.331245	0.317966	ITGAV/TFRC/MRC1/ITGB6/CXADR	5
MF	GO:0140272	exogenous protein binding	5/264	78/18369	0.00531189	0.331245	0.317966	ITGAV/TFRC/MRC1/ITGB6/CXADR	5
MF	GO:0008009	chemokine activity	4/264	49/18369	0.00532102	0.331245	0.317966	CXCL11/CXCL8/CXCL10/CCL8	4
MF	GO:0038024	cargo receptor activity	5/264	83/18369	0.00689625	0.331245	0.317966	MSR1/SDC1/TFRC/OLR1/MRC1	5
MF	GO:0042562	hormone binding	5/264	84/18369	0.00724876	0.331245	0.317966	THRB/IGF1R/SLC40A1/AR/GHR	5
MF	GO:0050840	extracellular matrix binding	4/264	55/18369	0.00801147	0.331245	0.317966	ADAM9/ITGAV/NTN4/COL11A1	4
MF	GO:0008330	protein tyrosine/threonine phosphatase activity	2/264	10/18369	0.00858148	0.331245	0.317966	DUSP10/DUSP5	2
MF	GO:0033550	MAP kinase tyrosine phosphatase activity	2/264	10/18369	0.00858148	0.331245	0.317966	DUSP10/DUSP5	2
MF	GO:0050786	RAGE receptor binding	2/264	10/18369	0.00858148	0.331245	0.317966	S100A8/S100A9	2
MF	GO:0019215	intermediate filament binding	2/264	11/18369	0.0103897	0.347066	0.333153	EPPK1/SYNM	2
MF	GO:0004714	transmembrane receptor protein tyrosine kinase activity	4/264	60/18369	0.0108358	0.347066	0.333153	FGFR2/ERBB2/IGF1R/NTRK2	4
MF	GO:0019838	growth factor binding	6/264	132/18369	0.0121186	0.347066	0.333153	ITGAV/FGFR2/ERBB2/IGF1R/NTRK2/GHR	6
MF	GO:0016705	oxidoreductase activity, acting on paired donors, with incorporation or reduction of molecular oxygen	7/264	177/18369	0.0142383	0.347066	0.333153	ASPH/CYP4Z2P/P4HA1/KMO/MSMO1/CYP4Z1/CYP4X1	7
MF	GO:0020037	heme binding	6/264	137/18369	0.0143458	0.347066	0.333153	BACH1/CYP4Z2P/CYP4Z1/MB/TDO2/CYP4X1	6
MF	GO:0008603	cAMP-dependent protein kinase regulator activity	2/264	13/18369	0.0144586	0.347066	0.333153	PKIB/CXCL10	2
MF	GO:0017017	MAP kinase tyrosine/serine/threonine phosphatase activity	2/264	13/18369	0.0144586	0.347066	0.333153	DUSP10/DUSP5	2
MF	GO:0031994	insulin-like growth factor I binding	2/264	13/18369	0.0144586	0.347066	0.333153	ITGAV/IGF1R	2
MF	GO:0035325	Toll-like receptor binding	2/264	13/18369	0.0144586	0.347066	0.333153	S100A8/S100A9	2
MF	GO:0005518	collagen binding	4/264	66/18369	0.0149856	0.347066	0.333153	ADAM9/LUM/PCOLCE2/LOX	4
MF	GO:0004497	monooxygenase activity	5/264	103/18369	0.0165288	0.368084	0.353329	CYP4Z2P/KMO/MSMO1/CYP4Z1/CYP4X1	5
MF	GO:0003725	double-stranded RNA binding	4/264	70/18369	0.0182405	0.391158	0.375478	STAU2/TFRC/TLR8/DDX60	4
MF	GO:0046906	tetrapyrrole binding	6/264	147/18369	0.0196257	0.405831	0.389563	BACH1/CYP4Z2P/CYP4Z1/MB/TDO2/CYP4X1	6
MF	GO:0042379	chemokine receptor binding	4/264	74/18369	0.021903	0.4277	0.410554	CXCL11/CXCL8/CXCL10/CCL8	4
MF	GO:0008307	structural constituent of muscle	3/264	42/18369	0.0223122	0.4277	0.410554	ASPH/NEBL/SYNM	3
MF	GO:0016758	hexosyltransferase activity	7/264	195/18369	0.0228993	0.4277	0.410554	DPY19L4/STT3B/TMTC3/FUT8/GALNT7/AGL/UGT2B28	7
MF	GO:0019199	transmembrane receptor protein kinase activity	4/264	77/18369	0.0249242	0.450973	0.432895	FGFR2/ERBB2/IGF1R/NTRK2	4
MF	GO:0033549	MAP kinase phosphatase activity	2/264	18/18369	0.0270578	0.474741	0.45571	DUSP10/DUSP5	2
MF	GO:0005520	insulin-like growth factor binding	2/264	19/18369	0.0299589	0.481839	0.462523	ITGAV/IGF1R	2
MF	GO:0036041	long-chain fatty acid binding	2/264	19/18369	0.0299589	0.481839	0.462523	S100A8/S100A9	2
MF	GO:0046935	1-phosphatidylinositol-3-kinase regulator activity	2/264	19/18369	0.0299589	0.481839	0.462523	SOCS6/SOCS2	2
MF	GO:0017046	peptide hormone binding	3/264	48/18369	0.0315831	0.494233	0.474421	IGF1R/SLC40A1/GHR	3
MF	GO:0005201	extracellular matrix structural constituent	6/264	167/18369	0.0338494	0.515759	0.495083	COL27A1/LUM/EDIL3/COL10A1/COL8A1/COL11A1	6
MF	GO:0030544	Hsp70 protein binding	3/264	50/18369	0.035056	0.520447	0.499584	STAU2/DNAJB9/TFRC	3
MF	GO:0016780	phosphotransferase activity, for other substituted phosphate groups	2/264	22/18369	0.0393512	0.55103	0.528941	SGMS1/SGMS2	2
MF	GO:0035014	phosphatidylinositol 3-kinase regulator activity	2/264	22/18369	0.0393512	0.55103	0.528941	SOCS6/SOCS2	2
MF	GO:0140296	general transcription initiation factor binding	3/264	53/18369	0.0406189	0.55103	0.528941	CAND2/TAF13/AR	3
MF	GO:1901681	sulfur compound binding	8/264	269/18369	0.0411247	0.55103	0.528941	FGFR2/CXCL11/SAA1/PCOLCE2/CXCL8/CXCL10/CCL8/COL11A1	8
MF	GO:0017134	fibroblast growth factor binding	2/264	23/18369	0.0426988	0.55103	0.528941	ITGAV/FGFR2	2
MF	GO:0000030	mannosyltransferase activity	2/264	24/18369	0.0461485	0.55103	0.528941	DPY19L4/TMTC3	2
MF	GO:0042625	ATPase-coupled ion transmembrane transporter activity	2/264	24/18369	0.0461485	0.55103	0.528941	ATP6V1C1/ATP6V1B1	2
MF	GO:0044769	ATPase activity, coupled to transmembrane movement of ions, rotational mechanism	2/264	24/18369	0.0461485	0.55103	0.528941	ATP6V1C1/ATP6V1B1	2
MF	GO:0046961	proton-transporting ATPase activity, rotational mechanism	2/264	24/18369	0.0461485	0.55103	0.528941	ATP6V1C1/ATP6V1B1	2
MF	GO:0004553	hydrolase activity, hydrolyzing O-glycosyl compounds	4/264	94/18369	0.0466329	0.55103	0.528941	MAN1A1/CEMIP/AGL/LYZ	4
MF	GO:0002020	protease binding	5/264	138/18369	0.0491988	0.564206	0.541588	RNF139/SLC2A13/ITGAV/F2RL1/NTRK2	5
MF	GO:0017025	TBP-class protein binding	2/264	25/18369	0.0496969	0.564206	0.541588	CAND2/TAF13	2
